# Supplementary material for: Thrombocytopenia and increased risk of adverse outcome in COVID-19 patients
Source: PeerJ. 2022 Jun 30;10:e13608. doi: 10.7717/peerj.13608 (PMC9250762; doi:10.7717/peerj.13608)
Supplement: Supplemental Information 2 [file peerj-10-13608-s002.xlsx]

## Sheet: Sheet 1
caseid	age	sex	b1	b3	b4	b16	b17	u31	c1	c2	c3	c4	h1	h3	h5	n1	n5	p2	o1	o2	o6	s7	s3	u2	s1	s2	s6	date	project	result
1	53	0	2020-01-26	2020-02-26		2020-01-30	2020-02-26	0	0	0	0	0	1	0	1	1	0	0	1	0	1	0	0	0	0	0	0	2020-02-21	neutper	43.4
1	53	0	2020-01-26	2020-02-26		2020-01-30	2020-02-26	0	0	0	0	0	1	0	1	1	0	0	1	0	1	0	0	0	0	0	0	2020-02-18	alb	39
1	53	0	2020-01-26	2020-02-26		2020-01-30	2020-02-26	0	0	0	0	0	1	0	1	1	0	0	1	0	1	0	0	0	0	0	0	2020-02-05	aptt	0.66
1	53	0	2020-01-26	2020-02-26		2020-01-30	2020-02-26	0	0	0	0	0	1	0	1	1	0	0	1	0	1	0	0	0	0	0	0	2020-02-18	pct	0.052
1	53	0	2020-01-26	2020-02-26		2020-01-30	2020-02-26	0	0	0	0	0	1	0	1	1	0	0	1	0	1	0	0	0	0	0	0	2020-02-03	eoval	0
1	53	0	2020-01-26	2020-02-26		2020-01-30	2020-02-26	0	0	0	0	0	1	0	1	1	0	0	1	0	1	0	0	0	0	0	0	2020-02-21	il6	4.84
1	53	0	2020-01-26	2020-02-26		2020-01-30	2020-02-26	0	0	0	0	0	1	0	1	1	0	0	1	0	1	0	0	0	0	0	0	2020-02-13	neutval	2.27
1	53	0	2020-01-26	2020-02-26		2020-01-30	2020-02-26	0	0	0	0	0	1	0	1	1	0	0	1	0	1	0	0	0	0	0	0	2020-02-07	neutper	66.8
1	53	0	2020-01-26	2020-02-26		2020-01-30	2020-02-26	0	0	0	0	0	1	0	1	1	0	0	1	0	1	0	0	0	0	0	0	2020-02-13	ckmb	0.822
1	53	0	2020-01-26	2020-02-26		2020-01-30	2020-02-26	0	0	0	0	0	1	0	1	1	0	0	1	0	1	0	0	0	0	0	0	2020-02-02	il6	21.23
1	53	0	2020-01-26	2020-02-26		2020-01-30	2020-02-26	0	0	0	0	0	1	0	1	1	0	0	1	0	1	0	0	0	0	0	0	2020-02-13	lymper	39
1	53	0	2020-01-26	2020-02-26		2020-01-30	2020-02-26	0	0	0	0	0	1	0	1	1	0	0	1	0	1	0	0	0	0	0	0	2020-02-21	basoval	0.04
1	53	0	2020-01-26	2020-02-26		2020-01-30	2020-02-26	0	0	0	0	0	1	0	1	1	0	0	1	0	1	0	0	0	0	0	0	2020-02-09	alb	33
1	53	0	2020-01-26	2020-02-26		2020-01-30	2020-02-26	0	0	0	0	0	1	0	1	1	0	0	1	0	1	0	0	0	0	0	0	2020-02-25	eoval	0.18
1	53	0	2020-01-26	2020-02-26		2020-01-30	2020-02-26	0	0	0	0	0	1	0	1	1	0	0	1	0	1	0	0	0	0	0	0	2020-02-02	neutper	66.5
1	53	0	2020-01-26	2020-02-26		2020-01-30	2020-02-26	0	0	0	0	0	1	0	1	1	0	0	1	0	1	0	0	0	0	0	0	2020-02-09	ddimer	0.49
1	53	0	2020-01-26	2020-02-26		2020-01-30	2020-02-26	0	0	0	0	0	1	0	1	1	0	0	1	0	1	0	0	0	0	0	0	2020-02-05	eoval	0
1	53	0	2020-01-26	2020-02-26		2020-01-30	2020-02-26	0	0	0	0	0	1	0	1	1	0	0	1	0	1	0	0	0	0	0	0	2020-02-13	fdp	1.6
1	53	0	2020-01-26	2020-02-26		2020-01-30	2020-02-26	0	0	0	0	0	1	0	1	1	0	0	1	0	1	0	0	0	0	0	0	2020-02-02	lymval	0.84
1	53	0	2020-01-26	2020-02-26		2020-01-30	2020-02-26	0	0	0	0	0	1	0	1	1	0	0	1	0	1	0	0	0	0	0	0	2020-02-05	neutper	92.2
1	53	0	2020-01-26	2020-02-26		2020-01-30	2020-02-26	0	0	0	0	0	1	0	1	1	0	0	1	0	1	0	0	0	0	0	0	2020-02-21	pct	0.049
1	53	0	2020-01-26	2020-02-26		2020-01-30	2020-02-26	0	0	0	0	0	1	0	1	1	0	0	1	0	1	0	0	0	0	0	0	2020-02-09	monoper	7.9
1	53	0	2020-01-26	2020-02-26		2020-01-30	2020-02-26	0	0	0	0	0	1	0	1	1	0	0	1	0	1	0	0	0	0	0	0	2020-02-03	eoper	0
1	53	0	2020-01-26	2020-02-26		2020-01-30	2020-02-26	0	0	0	0	0	1	0	1	1	0	0	1	0	1	0	0	0	0	0	0	2020-02-18	monoval	0.39
1	53	0	2020-01-26	2020-02-26		2020-01-30	2020-02-26	0	0	0	0	0	1	0	1	1	0	0	1	0	1	0	0	0	0	0	0	2020-02-05	ddimer	0.49
1	53	0	2020-01-26	2020-02-26		2020-01-30	2020-02-26	0	0	0	0	0	1	0	1	1	0	0	1	0	1	0	0	0	0	0	0	2020-02-25	plt	213
1	53	0	2020-01-26	2020-02-26		2020-01-30	2020-02-26	0	0	0	0	0	1	0	1	1	0	0	1	0	1	0	0	0	0	0	0	2020-02-05	fdp	1.6
1	53	0	2020-01-26	2020-02-26		2020-01-30	2020-02-26	0	0	0	0	0	1	0	1	1	0	0	1	0	1	0	0	0	0	0	0	2020-02-18	ldh	162
1	53	0	2020-01-26	2020-02-26		2020-01-30	2020-02-26	0	0	0	0	0	1	0	1	1	0	0	1	0	1	0	0	0	0	0	0	2020-02-02	lymper	24.8
1	53	0	2020-01-26	2020-02-26		2020-01-30	2020-02-26	0	0	0	0	0	1	0	1	1	0	0	1	0	1	0	0	0	0	0	0	2020-02-04	monoper	3.34
1	53	0	2020-01-26	2020-02-26		2020-01-30	2020-02-26	0	0	0	0	0	1	0	1	1	0	0	1	0	1	0	0	0	0	0	0	2020-02-05	lymper	5.2
1	53	0	2020-01-26	2020-02-26		2020-01-30	2020-02-26	0	0	0	0	0	1	0	1	1	0	0	1	0	1	0	0	0	0	0	0	2020-02-09	ldh	188
1	53	0	2020-01-26	2020-02-26		2020-01-30	2020-02-26	0	0	0	0	0	1	0	1	1	0	0	1	0	1	0	0	0	0	0	0	2020-02-07	alb	30
1	53	0	2020-01-26	2020-02-26		2020-01-30	2020-02-26	0	0	0	0	0	1	0	1	1	0	0	1	0	1	0	0	0	0	0	0	2020-02-22	urea	3.31
1	53	0	2020-01-26	2020-02-26		2020-01-30	2020-02-26	0	0	0	0	0	1	0	1	1	0	0	1	0	1	0	0	0	0	0	0	2020-02-21	monoval	0.34
1	53	0	2020-01-26	2020-02-26		2020-01-30	2020-02-26	0	0	0	0	0	1	0	1	1	0	0	1	0	1	0	0	0	0	0	0	2020-02-05	lymval	1.14
1	53	0	2020-01-26	2020-02-26		2020-01-30	2020-02-26	0	0	0	0	0	1	0	1	1	0	0	1	0	1	0	0	0	0	0	0	2020-02-18	inr	0.94
1	53	0	2020-01-26	2020-02-26		2020-01-30	2020-02-26	0	0	0	0	0	1	0	1	1	0	0	1	0	1	0	0	0	0	0	0	2020-02-07	eoval	0.01
1	53	0	2020-01-26	2020-02-26		2020-01-30	2020-02-26	0	0	0	0	0	1	0	1	1	0	0	1	0	1	0	0	0	0	0	0	2020-02-25	basoper	0.5
1	53	0	2020-01-26	2020-02-26		2020-01-30	2020-02-26	0	0	0	0	0	1	0	1	1	0	0	1	0	1	0	0	0	0	0	0	2020-02-02	pct	0.051
1	53	0	2020-01-26	2020-02-26		2020-01-30	2020-02-26	0	0	0	0	0	1	0	1	1	0	0	1	0	1	0	0	0	0	0	0	2020-02-05	basoper	0.2
1	53	0	2020-01-26	2020-02-26		2020-01-30	2020-02-26	0	0	0	0	0	1	0	1	1	0	0	1	0	1	0	0	0	0	0	0	2020-02-22	tp	70
1	53	0	2020-01-26	2020-02-26		2020-01-30	2020-02-26	0	0	0	0	0	1	0	1	1	0	0	1	0	1	0	0	0	0	0	0	2020-02-05	inr	0.88
1	53	0	2020-01-26	2020-02-26		2020-01-30	2020-02-26	0	0	0	0	0	1	0	1	1	0	0	1	0	1	0	0	0	0	0	0	2020-02-02	basoper	0.4
1	53	0	2020-01-26	2020-02-26		2020-01-30	2020-02-26	0	0	0	0	0	1	0	1	1	0	0	1	0	1	0	0	0	0	0	0	2020-02-02	plt	160
1	53	0	2020-01-26	2020-02-26		2020-01-30	2020-02-26	0	0	0	0	0	1	0	1	1	0	0	1	0	1	0	0	0	0	0	0	2020-02-04	neutval	26.78
1	53	0	2020-01-26	2020-02-26		2020-01-30	2020-02-26	0	0	0	0	0	1	0	1	1	0	0	1	0	1	0	0	0	0	0	0	2020-02-03	monoper	3.84
1	53	0	2020-01-26	2020-02-26		2020-01-30	2020-02-26	0	0	0	0	0	1	0	1	1	0	0	1	0	1	0	0	0	0	0	0	2020-02-13	pt	10.8
1	53	0	2020-01-26	2020-02-26		2020-01-30	2020-02-26	0	0	0	0	0	1	0	1	1	0	0	1	0	1	0	0	0	0	0	0	2020-02-04	neutper	92.24
1	53	0	2020-01-26	2020-02-26		2020-01-30	2020-02-26	0	0	0	0	0	1	0	1	1	0	0	1	0	1	0	0	0	0	0	0	2020-02-13	alb	37
1	53	0	2020-01-26	2020-02-26		2020-01-30	2020-02-26	0	0	0	0	0	1	0	1	1	0	0	1	0	1	0	0	0	0	0	0	2020-02-21	basoper	1.2
1	53	0	2020-01-26	2020-02-26		2020-01-30	2020-02-26	0	0	0	0	0	1	0	1	1	0	0	1	0	1	0	0	0	0	0	0	2020-02-25	neutval	2.04
1	53	0	2020-01-26	2020-02-26		2020-01-30	2020-02-26	0	0	0	0	0	1	0	1	1	0	0	1	0	1	0	0	0	0	0	0	2020-02-04	plt	235
1	53	0	2020-01-26	2020-02-26		2020-01-30	2020-02-26	0	0	0	0	0	1	0	1	1	0	0	1	0	1	0	0	0	0	0	0	2020-02-18	basoper	1.1
1	53	0	2020-01-26	2020-02-26		2020-01-30	2020-02-26	0	0	0	0	0	1	0	1	1	0	0	1	0	1	0	0	0	0	0	0	2020-02-21	eoval	0.12
1	53	0	2020-01-26	2020-02-26		2020-01-30	2020-02-26	0	0	0	0	0	1	0	1	1	0	0	1	0	1	0	0	0	0	0	0	2020-02-13	eoval	0.04
1	53	0	2020-01-26	2020-02-26		2020-01-30	2020-02-26	0	0	0	0	0	1	0	1	1	0	0	1	0	1	0	0	0	0	0	0	2020-02-18	tp	73
1	53	0	2020-01-26	2020-02-26		2020-01-30	2020-02-26	0	0	0	0	0	1	0	1	1	0	0	1	0	1	0	0	0	0	0	0	2020-02-05	neutval	20.12
1	53	0	2020-01-26	2020-02-26		2020-01-30	2020-02-26	0	0	0	0	0	1	0	1	1	0	0	1	0	1	0	0	0	0	0	0	2020-02-25	monoper	5.2
1	53	0	2020-01-26	2020-02-26		2020-01-30	2020-02-26	0	0	0	0	0	1	0	1	1	0	0	1	0	1	0	0	0	0	0	0	2020-02-09	inr	0.98
1	53	0	2020-01-26	2020-02-26		2020-01-30	2020-02-26	0	0	0	0	0	1	0	1	1	0	0	1	0	1	0	0	0	0	0	0	2020-02-09	neutval	2.72
1	53	0	2020-01-26	2020-02-26		2020-01-30	2020-02-26	0	0	0	0	0	1	0	1	1	0	0	1	0	1	0	0	0	0	0	0	2020-02-25	lymval	1.78
1	53	0	2020-01-26	2020-02-26		2020-01-30	2020-02-26	0	0	0	0	0	1	0	1	1	0	0	1	0	1	0	0	0	0	0	0	2020-02-05	basoval	0.05
1	53	0	2020-01-26	2020-02-26		2020-01-30	2020-02-26	0	0	0	0	0	1	0	1	1	0	0	1	0	1	0	0	0	0	0	0	2020-02-22	alb	38
1	53	0	2020-01-26	2020-02-26		2020-01-30	2020-02-26	0	0	0	0	0	1	0	1	1	0	0	1	0	1	0	0	0	0	0	0	2020-02-22	ldh	155
1	53	0	2020-01-26	2020-02-26		2020-01-30	2020-02-26	0	0	0	0	0	1	0	1	1	0	0	1	0	1	0	0	0	0	0	0	2020-02-13	ddimer	0.65
1	53	0	2020-01-26	2020-02-26		2020-01-30	2020-02-26	0	0	0	0	0	1	0	1	1	0	0	1	0	1	0	0	0	0	0	0	2020-02-13	tp	73
1	53	0	2020-01-26	2020-02-26		2020-01-30	2020-02-26	0	0	0	0	0	1	0	1	1	0	0	1	0	1	0	0	0	0	0	0	2020-02-09	basoval	0.07
1	53	0	2020-01-26	2020-02-26		2020-01-30	2020-02-26	0	0	0	0	0	1	0	1	1	0	0	1	0	1	0	0	0	0	0	0	2020-02-18	eoval	0.09
1	53	0	2020-01-26	2020-02-26		2020-01-30	2020-02-26	0	0	0	0	0	1	0	1	1	0	0	1	0	1	0	0	0	0	0	0	2020-02-09	tp	67
1	53	0	2020-01-26	2020-02-26		2020-01-30	2020-02-26	0	0	0	0	0	1	0	1	1	0	0	1	0	1	0	0	0	0	0	0	2020-02-04	eoper	0
1	53	0	2020-01-26	2020-02-26		2020-01-30	2020-02-26	0	0	0	0	0	1	0	1	1	0	0	1	0	1	0	0	0	0	0	0	2020-02-25	eoper	4.2
1	53	0	2020-01-26	2020-02-26		2020-01-30	2020-02-26	0	0	0	0	0	1	0	1	1	0	0	1	0	1	0	0	0	0	0	0	2020-02-18	fib	2.87
1	53	0	2020-01-26	2020-02-26		2020-01-30	2020-02-26	0	0	0	0	0	1	0	1	1	0	0	1	0	1	0	0	0	0	0	0	2020-02-09	crp	1.39
1	53	0	2020-01-26	2020-02-26		2020-01-30	2020-02-26	0	0	0	0	0	1	0	1	1	0	0	1	0	1	0	0	0	0	0	0	2020-02-05	monoval	0.52
1	53	0	2020-01-26	2020-02-26		2020-01-30	2020-02-26	0	0	0	0	0	1	0	1	1	0	0	1	0	1	0	0	0	0	0	0	2020-02-13	monoval	0.33
1	53	0	2020-01-26	2020-02-26		2020-01-30	2020-02-26	0	0	0	0	0	1	0	1	1	0	0	1	0	1	0	0	0	0	0	0	2020-02-04	lymval	1.27
1	53	0	2020-01-26	2020-02-26		2020-01-30	2020-02-26	0	0	0	0	0	1	0	1	1	0	0	1	0	1	0	0	0	0	0	0	2020-02-09	basoper	1.3
1	53	0	2020-01-26	2020-02-26		2020-01-30	2020-02-26	0	0	0	0	0	1	0	1	1	0	0	1	0	1	0	0	0	0	0	0	2020-02-07	ldh	237
1	53	0	2020-01-26	2020-02-26		2020-01-30	2020-02-26	0	0	0	0	0	1	0	1	1	0	0	1	0	1	0	0	0	0	0	0	2020-02-03	monoval	0.06
1	53	0	2020-01-26	2020-02-26		2020-01-30	2020-02-26	0	0	0	0	0	1	0	1	1	0	0	1	0	1	0	0	0	0	0	0	2020-02-03	basoval	0.02
1	53	0	2020-01-26	2020-02-26		2020-01-30	2020-02-26	0	0	0	0	0	1	0	1	1	0	0	1	0	1	0	0	0	0	0	0	2020-02-13	monoper	7.6
1	53	0	2020-01-26	2020-02-26		2020-01-30	2020-02-26	0	0	0	0	0	1	0	1	1	0	0	1	0	1	0	0	0	0	0	0	2020-02-02	neutval	2.26
1	53	0	2020-01-26	2020-02-26		2020-01-30	2020-02-26	0	0	0	0	0	1	0	1	1	0	0	1	0	1	0	0	0	0	0	0	2020-02-25	basoval	0.02
1	53	0	2020-01-26	2020-02-26		2020-01-30	2020-02-26	0	0	0	0	0	1	0	1	1	0	0	1	0	1	0	0	0	0	0	0	2020-02-21	eoper	3.3
1	53	0	2020-01-26	2020-02-26		2020-01-30	2020-02-26	0	0	0	0	0	1	0	1	1	0	0	1	0	1	0	0	0	0	0	0	2020-02-03	urea	99
1	53	0	2020-01-26	2020-02-26		2020-01-30	2020-02-26	0	0	0	0	0	1	0	1	1	0	0	1	0	1	0	0	0	0	0	0	2020-02-05	tp	77
1	53	0	2020-01-26	2020-02-26		2020-01-30	2020-02-26	0	0	0	0	0	1	0	1	1	0	0	1	0	1	0	0	0	0	0	0	2020-02-09	eoper	2
1	53	0	2020-01-26	2020-02-26		2020-01-30	2020-02-26	0	0	0	0	0	1	0	1	1	0	0	1	0	1	0	0	0	0	0	0	2020-02-18	ddimer	0.7
1	53	0	2020-01-26	2020-02-26		2020-01-30	2020-02-26	0	0	0	0	0	1	0	1	1	0	0	1	0	1	0	0	0	0	0	0	2020-02-03	basoper	1.31
1	53	0	2020-01-26	2020-02-26		2020-01-30	2020-02-26	0	0	0	0	0	1	0	1	1	0	0	1	0	1	0	0	0	0	0	0	2020-02-09	il6	1.5
1	53	0	2020-01-26	2020-02-26		2020-01-30	2020-02-26	0	0	0	0	0	1	0	1	1	0	0	1	0	1	0	0	0	0	0	0	2020-02-07	basoper	0.4
1	53	0	2020-01-26	2020-02-26		2020-01-30	2020-02-26	0	0	0	0	0	1	0	1	1	0	0	1	0	1	0	0	0	0	0	0	2020-02-05	crp	2.44
1	53	0	2020-01-26	2020-02-26		2020-01-30	2020-02-26	0	0	0	0	0	1	0	1	1	0	0	1	0	1	0	0	0	0	0	0	2020-02-02	basoval	0.01
1	53	0	2020-01-26	2020-02-26		2020-01-30	2020-02-26	0	0	0	0	0	1	0	1	1	0	0	1	0	1	0	0	0	0	0	0	2020-02-13	crp	0.42
1	53	0	2020-01-26	2020-02-26		2020-01-30	2020-02-26	0	0	0	0	0	1	0	1	1	0	0	1	0	1	0	0	0	0	0	0	2020-02-02	ldh	227
1	53	0	2020-01-26	2020-02-26		2020-01-30	2020-02-26	0	0	0	0	0	1	0	1	1	0	0	1	0	1	0	0	0	0	0	0	2020-02-21	lymper	42.6
1	53	0	2020-01-26	2020-02-26		2020-01-30	2020-02-26	0	0	0	0	0	1	0	1	1	0	0	1	0	1	0	0	0	0	0	0	2020-02-09	aptt	0.74
1	53	0	2020-01-26	2020-02-26		2020-01-30	2020-02-26	0	0	0	0	0	1	0	1	1	0	0	1	0	1	0	0	0	0	0	0	2020-02-07	tp	68
1	53	0	2020-01-26	2020-02-26		2020-01-30	2020-02-26	0	0	0	0	0	1	0	1	1	0	0	1	0	1	0	0	0	0	0	0	2020-02-13	neutper	52
1	53	0	2020-01-26	2020-02-26		2020-01-30	2020-02-26	0	0	0	0	0	1	0	1	1	0	0	1	0	1	0	0	0	0	0	0	2020-02-13	pct	0.033
1	53	0	2020-01-26	2020-02-26		2020-01-30	2020-02-26	0	0	0	0	0	1	0	1	1	0	0	1	0	1	0	0	0	0	0	0	2020-02-03	tp	79
1	53	0	2020-01-26	2020-02-26		2020-01-30	2020-02-26	0	0	0	0	0	1	0	1	1	0	0	1	0	1	0	0	0	0	0	0	2020-02-13	plt	349
1	53	0	2020-01-26	2020-02-26		2020-01-30	2020-02-26	0	0	0	0	0	1	0	1	1	0	0	1	0	1	0	0	0	0	0	0	2020-02-18	lymval	1.34
1	53	0	2020-01-26	2020-02-26		2020-01-30	2020-02-26	0	0	0	0	0	1	0	1	1	0	0	1	0	1	0	0	0	0	0	0	2020-02-09	ckmb	0.448
1	53	0	2020-01-26	2020-02-26		2020-01-30	2020-02-26	0	0	0	0	0	1	0	1	1	0	0	1	0	1	0	0	0	0	0	0	2020-02-13	ldh	190
1	53	0	2020-01-26	2020-02-26		2020-01-30	2020-02-26	0	0	0	0	0	1	0	1	1	0	0	1	0	1	0	0	0	0	0	0	2020-02-18	basoval	0.04
1	53	0	2020-01-26	2020-02-26		2020-01-30	2020-02-26	0	0	0	0	0	1	0	1	1	0	0	1	0	1	0	0	0	0	0	0	2020-02-09	lymper	40.3
1	53	0	2020-01-26	2020-02-26		2020-01-30	2020-02-26	0	0	0	0	0	1	0	1	1	0	0	1	0	1	0	0	0	0	0	0	2020-02-04	basoper	0.1
1	53	0	2020-01-26	2020-02-26		2020-01-30	2020-02-26	0	0	0	0	0	1	0	1	1	0	0	1	0	1	0	0	0	0	0	0	2020-02-07	lymval	2.14
1	53	0	2020-01-26	2020-02-26		2020-01-30	2020-02-26	0	0	0	0	0	1	0	1	1	0	0	1	0	1	0	0	0	0	0	0	2020-02-07	urea	4.56
1	53	0	2020-01-26	2020-02-26		2020-01-30	2020-02-26	0	0	0	0	0	1	0	1	1	0	0	1	0	1	0	0	0	0	0	0	2020-02-05	alb	32
1	53	0	2020-01-26	2020-02-26		2020-01-30	2020-02-26	0	0	0	0	0	1	0	1	1	0	0	1	0	1	0	0	0	0	0	0	2020-02-09	tt	16.7
1	53	0	2020-01-26	2020-02-26		2020-01-30	2020-02-26	0	0	0	0	0	1	0	1	1	0	0	1	0	1	0	0	0	0	0	0	2020-02-25	monoval	0.22
1	53	0	2020-01-26	2020-02-26		2020-01-30	2020-02-26	0	0	0	0	0	1	0	1	1	0	0	1	0	1	0	0	0	0	0	0	2020-02-02	tp	70
1	53	0	2020-01-26	2020-02-26		2020-01-30	2020-02-26	0	0	0	0	0	1	0	1	1	0	0	1	0	1	0	0	0	0	0	0	2020-02-02	monoper	8.2
1	53	0	2020-01-26	2020-02-26		2020-01-30	2020-02-26	0	0	0	0	0	1	0	1	1	0	0	1	0	1	0	0	0	0	0	0	2020-02-09	monoval	0.44
1	53	0	2020-01-26	2020-02-26		2020-01-30	2020-02-26	0	0	0	0	0	1	0	1	1	0	0	1	0	1	0	0	0	0	0	0	2020-02-02	eoval	0
1	53	0	2020-01-26	2020-02-26		2020-01-30	2020-02-26	0	0	0	0	0	1	0	1	1	0	0	1	0	1	0	0	0	0	0	0	2020-02-04	crp	4.19
1	53	0	2020-01-26	2020-02-26		2020-01-30	2020-02-26	0	0	0	0	0	1	0	1	1	0	0	1	0	1	0	0	0	0	0	0	2020-02-03	il6	3.74
1	53	0	2020-01-26	2020-02-26		2020-01-30	2020-02-26	0	0	0	0	0	1	0	1	1	0	0	1	0	1	0	0	0	0	0	0	2020-02-02	urea	2.3
1	53	0	2020-01-26	2020-02-26		2020-01-30	2020-02-26	0	0	0	0	0	1	0	1	1	0	0	1	0	1	0	0	0	0	0	0	2020-02-13	basoper	0.5
1	53	0	2020-01-26	2020-02-26		2020-01-30	2020-02-26	0	0	0	0	0	1	0	1	1	0	0	1	0	1	0	0	0	0	0	0	2020-02-13	basoval	0.02
1	53	0	2020-01-26	2020-02-26		2020-01-30	2020-02-26	0	0	0	0	0	1	0	1	1	0	0	1	0	1	0	0	0	0	0	0	2020-02-18	crp	0.44
1	53	0	2020-01-26	2020-02-26		2020-01-30	2020-02-26	0	0	0	0	0	1	0	1	1	0	0	1	0	1	0	0	0	0	0	0	2020-02-18	neutper	49.9
1	53	0	2020-01-26	2020-02-26		2020-01-30	2020-02-26	0	0	0	0	0	1	0	1	1	0	0	1	0	1	0	0	0	0	0	0	2020-02-07	eoper	0.1
1	53	0	2020-01-26	2020-02-26		2020-01-30	2020-02-26	0	0	0	0	0	1	0	1	1	0	0	1	0	1	0	0	0	0	0	0	2020-02-18	tt	23.2
1	53	0	2020-01-26	2020-02-26		2020-01-30	2020-02-26	0	0	0	0	0	1	0	1	1	0	0	1	0	1	0	0	0	0	0	0	2020-02-18	pt	10.8
1	53	0	2020-01-26	2020-02-26		2020-01-30	2020-02-26	0	0	0	0	0	1	0	1	1	0	0	1	0	1	0	0	0	0	0	0	2020-02-07	plt	337
1	53	0	2020-01-26	2020-02-26		2020-01-30	2020-02-26	0	0	0	0	0	1	0	1	1	0	0	1	0	1	0	0	0	0	0	0	2020-02-21	monoper	9.5
1	53	0	2020-01-26	2020-02-26		2020-01-30	2020-02-26	0	0	0	0	0	1	0	1	1	0	0	1	0	1	0	0	0	0	0	0	2020-02-03	alb	36
1	53	0	2020-01-26	2020-02-26		2020-01-30	2020-02-26	0	0	0	0	0	1	0	1	1	0	0	1	0	1	0	0	0	0	0	0	2020-02-18	neutval	1.85
1	53	0	2020-01-26	2020-02-26		2020-01-30	2020-02-26	0	0	0	0	0	1	0	1	1	0	0	1	0	1	0	0	0	0	0	0	2020-02-21	neutval	1.55
1	53	0	2020-01-26	2020-02-26		2020-01-30	2020-02-26	0	0	0	0	0	1	0	1	1	0	0	1	0	1	0	0	0	0	0	0	2020-02-05	eoper	0
1	53	0	2020-01-26	2020-02-26		2020-01-30	2020-02-26	0	0	0	0	0	1	0	1	1	0	0	1	0	1	0	0	0	0	0	0	2020-02-18	eoper	24
1	53	0	2020-01-26	2020-02-26		2020-01-30	2020-02-26	0	0	0	0	0	1	0	1	1	0	0	1	0	1	0	0	0	0	0	0	2020-02-02	eoper	0.1
1	53	0	2020-01-26	2020-02-26		2020-01-30	2020-02-26	0	0	0	0	0	1	0	1	1	0	0	1	0	1	0	0	0	0	0	0	2020-02-18	ckmb	0.866
1	53	0	2020-01-26	2020-02-26		2020-01-30	2020-02-26	0	0	0	0	0	1	0	1	1	0	0	1	0	1	0	0	0	0	0	0	2020-02-18	monoper	10.5
1	53	0	2020-01-26	2020-02-26		2020-01-30	2020-02-26	0	0	0	0	0	1	0	1	1	0	0	1	0	1	0	0	0	0	0	0	2020-02-09	eoval	0.11
1	53	0	2020-01-26	2020-02-26		2020-01-30	2020-02-26	0	0	0	0	0	1	0	1	1	0	0	1	0	1	0	0	0	0	0	0	2020-02-09	urea	2.35
1	53	0	2020-01-26	2020-02-26		2020-01-30	2020-02-26	0	0	0	0	0	1	0	1	1	0	0	1	0	1	0	0	0	0	0	0	2020-02-05	ckmb	1.52
1	53	0	2020-01-26	2020-02-26		2020-01-30	2020-02-26	0	0	0	0	0	1	0	1	1	0	0	1	0	1	0	0	0	0	0	0	2020-02-07	monoper	10
1	53	0	2020-01-26	2020-02-26		2020-01-30	2020-02-26	0	0	0	0	0	1	0	1	1	0	0	1	0	1	0	0	0	0	0	0	2020-02-25	neutper	48.1
1	53	0	2020-01-26	2020-02-26		2020-01-30	2020-02-26	0	0	0	0	0	1	0	1	1	0	0	1	0	1	0	0	0	0	0	0	2020-02-02	ckmb	0.559
1	53	0	2020-01-26	2020-02-26		2020-01-30	2020-02-26	0	0	0	0	0	1	0	1	1	0	0	1	0	1	0	0	0	0	0	0	2020-02-05	fib	2.03
1	53	0	2020-01-26	2020-02-26		2020-01-30	2020-02-26	0	0	0	0	0	1	0	1	1	0	0	1	0	1	0	0	0	0	0	0	2020-02-07	neutval	7.32
1	53	0	2020-01-26	2020-02-26		2020-01-30	2020-02-26	0	0	0	0	0	1	0	1	1	0	0	1	0	1	0	0	0	0	0	0	2020-02-09	fib	2.21
1	53	0	2020-01-26	2020-02-26		2020-01-30	2020-02-26	0	0	0	0	0	1	0	1	1	0	0	1	0	1	0	0	0	0	0	0	2020-02-02	monoval	0.28
1	53	0	2020-01-26	2020-02-26		2020-01-30	2020-02-26	0	0	0	0	0	1	0	1	1	0	0	1	0	1	0	0	0	0	0	0	2020-02-07	monoval	0.94
1	53	0	2020-01-26	2020-02-26		2020-01-30	2020-02-26	0	0	0	0	0	1	0	1	1	0	0	1	0	1	0	0	0	0	0	0	2020-02-03	neutval	0.82
1	53	0	2020-01-26	2020-02-26		2020-01-30	2020-02-26	0	0	0	0	0	1	0	1	1	0	0	1	0	1	0	0	0	0	0	0	2020-02-05	plt	254
1	53	0	2020-01-26	2020-02-26		2020-01-30	2020-02-26	0	0	0	0	0	1	0	1	1	0	0	1	0	1	0	0	0	0	0	0	2020-02-09	lymval	2.25
1	53	0	2020-01-26	2020-02-26		2020-01-30	2020-02-26	0	0	0	0	0	1	0	1	1	0	0	1	0	1	0	0	0	0	0	0	2020-02-13	tt	17
1	53	0	2020-01-26	2020-02-26		2020-01-30	2020-02-26	0	0	0	0	0	1	0	1	1	0	0	1	0	1	0	0	0	0	0	0	2020-02-04	pct	0.07
1	53	0	2020-01-26	2020-02-26		2020-01-30	2020-02-26	0	0	0	0	0	1	0	1	1	0	0	1	0	1	0	0	0	0	0	0	2020-02-13	il6	1.5
1	53	0	2020-01-26	2020-02-26		2020-01-30	2020-02-26	0	0	0	0	0	1	0	1	1	0	0	1	0	1	0	0	0	0	0	0	2020-02-07	basoval	0.04
1	53	0	2020-01-26	2020-02-26		2020-01-30	2020-02-26	0	0	0	0	0	1	0	1	1	0	0	1	0	1	0	0	0	0	0	0	2020-02-04	lymper	4.44
1	53	0	2020-01-26	2020-02-26		2020-01-30	2020-02-26	0	0	0	0	0	1	0	1	1	0	0	1	0	1	0	0	0	0	0	0	2020-02-03	plt	186
1	53	0	2020-01-26	2020-02-26		2020-01-30	2020-02-26	0	0	0	0	0	1	0	1	1	0	0	1	0	1	0	0	0	0	0	0	2020-02-13	fib	2.07
1	53	0	2020-01-26	2020-02-26		2020-01-30	2020-02-26	0	0	0	0	0	1	0	1	1	0	0	1	0	1	0	0	0	0	0	0	2020-02-18	urea	3.86
1	53	0	2020-01-26	2020-02-26		2020-01-30	2020-02-26	0	0	0	0	0	1	0	1	1	0	0	1	0	1	0	0	0	0	0	0	2020-02-21	ckmb	0.833
1	53	0	2020-01-26	2020-02-26		2020-01-30	2020-02-26	0	0	0	0	0	1	0	1	1	0	0	1	0	1	0	0	0	0	0	0	2020-02-18	plt	264
1	53	0	2020-01-26	2020-02-26		2020-01-30	2020-02-26	0	0	0	0	0	1	0	1	1	0	0	1	0	1	0	0	0	0	0	0	2020-02-18	il6	7.44
1	53	0	2020-01-26	2020-02-26		2020-01-30	2020-02-26	0	0	0	0	0	1	0	1	1	0	0	1	0	1	0	0	0	0	0	0	2020-02-09	neutper	48.5
1	53	0	2020-01-26	2020-02-26		2020-01-30	2020-02-26	0	0	0	0	0	1	0	1	1	0	0	1	0	1	0	0	0	0	0	0	2020-02-22	crp	0.37
1	53	0	2020-01-26	2020-02-26		2020-01-30	2020-02-26	0	0	0	0	0	1	0	1	1	0	0	1	0	1	0	0	0	0	0	0	2020-02-21	lymval	1.53
1	53	0	2020-01-26	2020-02-26		2020-01-30	2020-02-26	0	0	0	0	0	1	0	1	1	0	0	1	0	1	0	0	0	0	0	0	2020-02-03	lymval	0.67
1	53	0	2020-01-26	2020-02-26		2020-01-30	2020-02-26	0	0	0	0	0	1	0	1	1	0	0	1	0	1	0	0	0	0	0	0	2020-02-13	urea	2.97
1	53	0	2020-01-26	2020-02-26		2020-01-30	2020-02-26	0	0	0	0	0	1	0	1	1	0	0	1	0	1	0	0	0	0	0	0	2020-02-13	lymval	1.7
1	53	0	2020-01-26	2020-02-26		2020-01-30	2020-02-26	0	0	0	0	0	1	0	1	1	0	0	1	0	1	0	0	0	0	0	0	2020-02-03	ldh	235
1	53	0	2020-01-26	2020-02-26		2020-01-30	2020-02-26	0	0	0	0	0	1	0	1	1	0	0	1	0	1	0	0	0	0	0	0	2020-02-07	lymper	22.7
1	53	0	2020-01-26	2020-02-26		2020-01-30	2020-02-26	0	0	0	0	0	1	0	1	1	0	0	1	0	1	0	0	0	0	0	0	2020-02-04	monoval	0.97
1	53	0	2020-01-26	2020-02-26		2020-01-30	2020-02-26	0	0	0	0	0	1	0	1	1	0	0	1	0	1	0	0	0	0	0	0	2020-02-13	eoper	0.9
1	53	0	2020-01-26	2020-02-26		2020-01-30	2020-02-26	0	0	0	0	0	1	0	1	1	0	0	1	0	1	0	0	0	0	0	0	2020-02-09	ckmb	0.371
1	53	0	2020-01-26	2020-02-26		2020-01-30	2020-02-26	0	0	0	0	0	1	0	1	1	0	0	1	0	1	0	0	0	0	0	0	2020-02-13	aptt	0.69
1	53	0	2020-01-26	2020-02-26		2020-01-30	2020-02-26	0	0	0	0	0	1	0	1	1	0	0	1	0	1	0	0	0	0	0	0	2020-02-02	alb	35
1	53	0	2020-01-26	2020-02-26		2020-01-30	2020-02-26	0	0	0	0	0	1	0	1	1	0	0	1	0	1	0	0	0	0	0	0	2020-02-09	pt	11.3
1	53	0	2020-01-26	2020-02-26		2020-01-30	2020-02-26	0	0	0	0	0	1	0	1	1	0	0	1	0	1	0	0	0	0	0	0	2020-02-18	lymper	36.1
1	53	0	2020-01-26	2020-02-26		2020-01-30	2020-02-26	0	0	0	0	0	1	0	1	1	0	0	1	0	1	0	0	0	0	0	0	2020-02-05	pt	10.2
1	53	0	2020-01-26	2020-02-26		2020-01-30	2020-02-26	0	0	0	0	0	1	0	1	1	0	0	1	0	1	0	0	0	0	0	0	2020-02-03	neutper	52.24
1	53	0	2020-01-26	2020-02-26		2020-01-30	2020-02-26	0	0	0	0	0	1	0	1	1	0	0	1	0	1	0	0	0	0	0	0	2020-02-13	inr	0.94
1	53	0	2020-01-26	2020-02-26		2020-01-30	2020-02-26	0	0	0	0	0	1	0	1	1	0	0	1	0	1	0	0	0	0	0	0	2020-02-25	lymper	42
1	53	0	2020-01-26	2020-02-26		2020-01-30	2020-02-26	0	0	0	0	0	1	0	1	1	0	0	1	0	1	0	0	0	0	0	0	2020-02-02	crp	8.5
1	53	0	2020-01-26	2020-02-26		2020-01-30	2020-02-26	0	0	0	0	0	1	0	1	1	0	0	1	0	1	0	0	0	0	0	0	2020-02-21	plt	225
1	53	0	2020-01-26	2020-02-26		2020-01-30	2020-02-26	0	0	0	0	0	1	0	1	1	0	0	1	0	1	0	0	0	0	0	0	2020-02-04	basoval	0.03
1	53	0	2020-01-26	2020-02-26		2020-01-30	2020-02-26	0	0	0	0	0	1	0	1	1	0	0	1	0	1	0	0	0	0	0	0	2020-02-07	crp	1.41
1	53	0	2020-01-26	2020-02-26		2020-01-30	2020-02-26	0	0	0	0	0	1	0	1	1	0	0	1	0	1	0	0	0	0	0	0	2020-02-09	plt	344
1	53	0	2020-01-26	2020-02-26		2020-01-30	2020-02-26	0	0	0	0	0	1	0	1	1	0	0	1	0	1	0	0	0	0	0	0	2020-02-18	aptt	0.81
1	53	0	2020-01-26	2020-02-26		2020-01-30	2020-02-26	0	0	0	0	0	1	0	1	1	0	0	1	0	1	0	0	0	0	0	0	2020-02-05	monoper	2.4
1	53	0	2020-01-26	2020-02-26		2020-01-30	2020-02-26	0	0	0	0	0	1	0	1	1	0	0	1	0	1	0	0	0	0	0	0	2020-02-04	eoval	0
1	53	0	2020-01-26	2020-02-26		2020-01-30	2020-02-26	0	0	0	0	0	1	0	1	1	0	0	1	0	1	0	0	0	0	0	0	2020-02-05	tt	18.4
1	53	0	2020-01-26	2020-02-26		2020-01-30	2020-02-26	0	0	0	0	0	1	0	1	1	0	0	1	0	1	0	0	0	0	0	0	2020-02-03	lymper	42.74
2	75	1	2020-01-16	2020-03-02		2020-02-12	2020-03-19	0	1	0	0	0	1	0	1	1	1	0	0	0	0	0	0	0	0	0	0	2020-02-13	tt	16.1
2	75	1	2020-01-16	2020-03-02		2020-02-12	2020-03-19	0	1	0	0	0	1	0	1	1	1	0	0	0	0	0	0	0	0	0	0	2020-02-13	lymper	3.3
2	75	1	2020-01-16	2020-03-02		2020-02-12	2020-03-19	0	1	0	0	0	1	0	1	1	1	0	0	0	0	0	0	0	0	0	0	2020-02-13	monoval	0.26
2	75	1	2020-01-16	2020-03-02		2020-02-12	2020-03-19	0	1	0	0	0	1	0	1	1	1	0	0	0	0	0	0	0	0	0	0	2020-02-13	ldh	263
2	75	1	2020-01-16	2020-03-02		2020-02-12	2020-03-19	0	1	0	0	0	1	0	1	1	1	0	0	0	0	0	0	0	0	0	0	2020-02-15	ddimer	11.26
2	75	1	2020-01-16	2020-03-02		2020-02-12	2020-03-19	0	1	0	0	0	1	0	1	1	1	0	0	0	0	0	0	0	0	0	0	2020-02-13	aptt	1.28
2	75	1	2020-01-16	2020-03-02		2020-02-12	2020-03-19	0	1	0	0	0	1	0	1	1	1	0	0	0	0	0	0	0	0	0	0	2020-02-15	ldh	349
2	75	1	2020-01-16	2020-03-02		2020-02-12	2020-03-19	0	1	0	0	0	1	0	1	1	1	0	0	0	0	0	0	0	0	0	0	2020-02-15	neutval	7.52
2	75	1	2020-01-16	2020-03-02		2020-02-12	2020-03-19	0	1	0	0	0	1	0	1	1	1	0	0	0	0	0	0	0	0	0	0	2020-02-13	neutper	94.1
2	75	1	2020-01-16	2020-03-02		2020-02-12	2020-03-19	0	1	0	0	0	1	0	1	1	1	0	0	0	0	0	0	0	0	0	0	2020-02-15	urea	10.53
2	75	1	2020-01-16	2020-03-02		2020-02-12	2020-03-19	0	1	0	0	0	1	0	1	1	1	0	0	0	0	0	0	0	0	0	0	2020-02-15	monoval	0.52
2	75	1	2020-01-16	2020-03-02		2020-02-12	2020-03-19	0	1	0	0	0	1	0	1	1	1	0	0	0	0	0	0	0	0	0	0	2020-02-13	pct	0.259
2	75	1	2020-01-16	2020-03-02		2020-02-12	2020-03-19	0	1	0	0	0	1	0	1	1	1	0	0	0	0	0	0	0	0	0	0	2020-02-15	lymval	0.48
2	75	1	2020-01-16	2020-03-02		2020-02-12	2020-03-19	0	1	0	0	0	1	0	1	1	1	0	0	0	0	0	0	0	0	0	0	2020-02-14	basoper	0.1
2	75	1	2020-01-16	2020-03-02		2020-02-12	2020-03-19	0	1	0	0	0	1	0	1	1	1	0	0	0	0	0	0	0	0	0	0	2020-02-15	monoper	6.1
2	75	1	2020-01-16	2020-03-02		2020-02-12	2020-03-19	0	1	0	0	0	1	0	1	1	1	0	0	0	0	0	0	0	0	0	0	2020-02-13	ckmb	1.22
2	75	1	2020-01-16	2020-03-02		2020-02-12	2020-03-19	0	1	0	0	0	1	0	1	1	1	0	0	0	0	0	0	0	0	0	0	2020-02-13	basoval	0.01
2	75	1	2020-01-16	2020-03-02		2020-02-12	2020-03-19	0	1	0	0	0	1	0	1	1	1	0	0	0	0	0	0	0	0	0	0	2020-02-15	tp	61
2	75	1	2020-01-16	2020-03-02		2020-02-12	2020-03-19	0	1	0	0	0	1	0	1	1	1	0	0	0	0	0	0	0	0	0	0	2020-02-14	eoper	0
2	75	1	2020-01-16	2020-03-02		2020-02-12	2020-03-19	0	1	0	0	0	1	0	1	1	1	0	0	0	0	0	0	0	0	0	0	2020-02-15	alb	29
2	75	1	2020-01-16	2020-03-02		2020-02-12	2020-03-19	0	1	0	0	0	1	0	1	1	1	0	0	0	0	0	0	0	0	0	0	2020-02-13	alb	26
2	75	1	2020-01-16	2020-03-02		2020-02-12	2020-03-19	0	1	0	0	0	1	0	1	1	1	0	0	0	0	0	0	0	0	0	0	2020-02-14	monoper	6
2	75	1	2020-01-16	2020-03-02		2020-02-12	2020-03-19	0	1	0	0	0	1	0	1	1	1	0	0	0	0	0	0	0	0	0	0	2020-02-14	lymper	4.2
2	75	1	2020-01-16	2020-03-02		2020-02-12	2020-03-19	0	1	0	0	0	1	0	1	1	1	0	0	0	0	0	0	0	0	0	0	2020-02-13	pt	13
2	75	1	2020-01-16	2020-03-02		2020-02-12	2020-03-19	0	1	0	0	0	1	0	1	1	1	0	0	0	0	0	0	0	0	0	0	2020-02-13	basoper	0.1
2	75	1	2020-01-16	2020-03-02		2020-02-12	2020-03-19	0	1	0	0	0	1	0	1	1	1	0	0	0	0	0	0	0	0	0	0	2020-02-13	inr	1.13
2	75	1	2020-01-16	2020-03-02		2020-02-12	2020-03-19	0	1	0	0	0	1	0	1	1	1	0	0	0	0	0	0	0	0	0	0	2020-02-14	plt	193
2	75	1	2020-01-16	2020-03-02		2020-02-12	2020-03-19	0	1	0	0	0	1	0	1	1	1	0	0	0	0	0	0	0	0	0	0	2020-02-14	basoval	0.01
2	75	1	2020-01-16	2020-03-02		2020-02-12	2020-03-19	0	1	0	0	0	1	0	1	1	1	0	0	0	0	0	0	0	0	0	0	2020-02-13	fib	6.23
2	75	1	2020-01-16	2020-03-02		2020-02-12	2020-03-19	0	1	0	0	0	1	0	1	1	1	0	0	0	0	0	0	0	0	0	0	2020-02-15	eoper	0
2	75	1	2020-01-16	2020-03-02		2020-02-12	2020-03-19	0	1	0	0	0	1	0	1	1	1	0	0	0	0	0	0	0	0	0	0	2020-02-13	lymval	0.35
2	75	1	2020-01-16	2020-03-02		2020-02-12	2020-03-19	0	1	0	0	0	1	0	1	1	1	0	0	0	0	0	0	0	0	0	0	2020-02-13	plt	217
2	75	1	2020-01-16	2020-03-02		2020-02-12	2020-03-19	0	1	0	0	0	1	0	1	1	1	0	0	0	0	0	0	0	0	0	0	2020-02-13	eoval	0
2	75	1	2020-01-16	2020-03-02		2020-02-12	2020-03-19	0	1	0	0	0	1	0	1	1	1	0	0	0	0	0	0	0	0	0	0	2020-02-13	fdp	9.2
2	75	1	2020-01-16	2020-03-02		2020-02-12	2020-03-19	0	1	0	0	0	1	0	1	1	1	0	0	0	0	0	0	0	0	0	0	2020-02-13	urea	5.95
2	75	1	2020-01-16	2020-03-02		2020-02-12	2020-03-19	0	1	0	0	0	1	0	1	1	1	0	0	0	0	0	0	0	0	0	0	2020-02-14	eoval	0
2	75	1	2020-01-16	2020-03-02		2020-02-12	2020-03-19	0	1	0	0	0	1	0	1	1	1	0	0	0	0	0	0	0	0	0	0	2020-02-14	neutval	8.43
2	75	1	2020-01-16	2020-03-02		2020-02-12	2020-03-19	0	1	0	0	0	1	0	1	1	1	0	0	0	0	0	0	0	0	0	0	2020-02-15	lymper	5.6
2	75	1	2020-01-16	2020-03-02		2020-02-12	2020-03-19	0	1	0	0	0	1	0	1	1	1	0	0	0	0	0	0	0	0	0	0	2020-02-15	neutper	88.2
2	75	1	2020-01-16	2020-03-02		2020-02-12	2020-03-19	0	1	0	0	0	1	0	1	1	1	0	0	0	0	0	0	0	0	0	0	2020-02-13	il6	8.91
2	75	1	2020-01-16	2020-03-02		2020-02-12	2020-03-19	0	1	0	0	0	1	0	1	1	1	0	0	0	0	0	0	0	0	0	0	2020-02-15	plt	186
2	75	1	2020-01-16	2020-03-02		2020-02-12	2020-03-19	0	1	0	0	0	1	0	1	1	1	0	0	0	0	0	0	0	0	0	0	2020-02-15	il6	9.31
2	75	1	2020-01-16	2020-03-02		2020-02-12	2020-03-19	0	1	0	0	0	1	0	1	1	1	0	0	0	0	0	0	0	0	0	0	2020-02-14	lymval	0.39
2	75	1	2020-01-16	2020-03-02		2020-02-12	2020-03-19	0	1	0	0	0	1	0	1	1	1	0	0	0	0	0	0	0	0	0	0	2020-02-15	eoval	0
2	75	1	2020-01-16	2020-03-02		2020-02-12	2020-03-19	0	1	0	0	0	1	0	1	1	1	0	0	0	0	0	0	0	0	0	0	2020-02-13	tp	55
2	75	1	2020-01-16	2020-03-02		2020-02-12	2020-03-19	0	1	0	0	0	1	0	1	1	1	0	0	0	0	0	0	0	0	0	0	2020-02-13	neutval	9.83
2	75	1	2020-01-16	2020-03-02		2020-02-12	2020-03-19	0	1	0	0	0	1	0	1	1	1	0	0	0	0	0	0	0	0	0	0	2020-02-13	crp	84.9
2	75	1	2020-01-16	2020-03-02		2020-02-12	2020-03-19	0	1	0	0	0	1	0	1	1	1	0	0	0	0	0	0	0	0	0	0	2020-02-14	neutper	89.7
2	75	1	2020-01-16	2020-03-02		2020-02-12	2020-03-19	0	1	0	0	0	1	0	1	1	1	0	0	0	0	0	0	0	0	0	0	2020-02-15	pct	0.169
2	75	1	2020-01-16	2020-03-02		2020-02-12	2020-03-19	0	1	0	0	0	1	0	1	1	1	0	0	0	0	0	0	0	0	0	0	2020-02-15	basoper	0.1
2	75	1	2020-01-16	2020-03-02		2020-02-12	2020-03-19	0	1	0	0	0	1	0	1	1	1	0	0	0	0	0	0	0	0	0	0	2020-02-15	basoval	0.01
2	75	1	2020-01-16	2020-03-02		2020-02-12	2020-03-19	0	1	0	0	0	1	0	1	1	1	0	0	0	0	0	0	0	0	0	0	2020-02-13	eoper	0
2	75	1	2020-01-16	2020-03-02		2020-02-12	2020-03-19	0	1	0	0	0	1	0	1	1	1	0	0	0	0	0	0	0	0	0	0	2020-02-15	crp	18.68
2	75	1	2020-01-16	2020-03-02		2020-02-12	2020-03-19	0	1	0	0	0	1	0	1	1	1	0	0	0	0	0	0	0	0	0	0	2020-02-13	ddimer	3.26
2	75	1	2020-01-16	2020-03-02		2020-02-12	2020-03-19	0	1	0	0	0	1	0	1	1	1	0	0	0	0	0	0	0	0	0	0	2020-02-14	monoval	0.56
2	75	1	2020-01-16	2020-03-02		2020-02-12	2020-03-19	0	1	0	0	0	1	0	1	1	1	0	0	0	0	0	0	0	0	0	0	2020-02-13	monoper	2.5
3	30	1	2020-01-26	2020-02-11		2020-02-02	2020-02-11	0	0	0	0	0	1	0	1	1	0	0	0	0	0	0	0	0	0	0	0	2020-01-30	eoval	0.02
3	30	1	2020-01-26	2020-02-11		2020-02-02	2020-02-11	0	0	0	0	0	1	0	1	1	0	0	0	0	0	0	0	0	0	0	0	2020-02-05	ast	42
3	30	1	2020-01-26	2020-02-11		2020-02-02	2020-02-11	0	0	0	0	0	1	0	1	1	0	0	0	0	0	0	0	0	0	0	0	2020-01-30	crp	4.93
3	30	1	2020-01-26	2020-02-11		2020-02-02	2020-02-11	0	0	0	0	0	1	0	1	1	0	0	0	0	0	0	0	0	0	0	0	2020-01-30	lymper	34.2
3	30	1	2020-01-26	2020-02-11		2020-02-02	2020-02-11	0	0	0	0	0	1	0	1	1	0	0	0	0	0	0	0	0	0	0	0	2020-01-30	eoper	0.5
3	30	1	2020-01-26	2020-02-11		2020-02-02	2020-02-11	0	0	0	0	0	1	0	1	1	0	0	0	0	0	0	0	0	0	0	0	2020-01-30	neutper	54.6
3	30	1	2020-01-26	2020-02-11		2020-02-02	2020-02-11	0	0	0	0	0	1	0	1	1	0	0	0	0	0	0	0	0	0	0	0	2020-01-30	pdw	16.6
3	30	1	2020-01-26	2020-02-11		2020-02-02	2020-02-11	0	0	0	0	0	1	0	1	1	0	0	0	0	0	0	0	0	0	0	0	2020-01-30	neutval	2.1
3	30	1	2020-01-26	2020-02-11		2020-02-02	2020-02-11	0	0	0	0	0	1	0	1	1	0	0	0	0	0	0	0	0	0	0	0	2020-01-30	pctt	0.158
3	30	1	2020-01-26	2020-02-11		2020-02-02	2020-02-11	0	0	0	0	0	1	0	1	1	0	0	0	0	0	0	0	0	0	0	0	2020-01-30	basoval	0.01
3	30	1	2020-01-26	2020-02-11		2020-02-02	2020-02-11	0	0	0	0	0	1	0	1	1	0	0	0	0	0	0	0	0	0	0	0	2020-01-30	basoper	0.4
3	30	1	2020-01-26	2020-02-11		2020-02-02	2020-02-11	0	0	0	0	0	1	0	1	1	0	0	0	0	0	0	0	0	0	0	0	2020-01-30	mpv	15.8
3	30	1	2020-01-26	2020-02-11		2020-02-02	2020-02-11	0	0	0	0	0	1	0	1	1	0	0	0	0	0	0	0	0	0	0	0	2020-01-30	plt	100
3	30	1	2020-01-26	2020-02-11		2020-02-02	2020-02-11	0	0	0	0	0	1	0	1	1	0	0	0	0	0	0	0	0	0	0	0	2020-02-05	pct	0.8
3	30	1	2020-01-26	2020-02-11		2020-02-02	2020-02-11	0	0	0	0	0	1	0	1	1	0	0	0	0	0	0	0	0	0	0	0	2020-01-30	pct	0.72
3	30	1	2020-01-26	2020-02-11		2020-02-02	2020-02-11	0	0	0	0	0	1	0	1	1	0	0	0	0	0	0	0	0	0	0	0	2020-01-30	lymval	1.31
3	30	1	2020-01-26	2020-02-11		2020-02-02	2020-02-11	0	0	0	0	0	1	0	1	1	0	0	0	0	0	0	0	0	0	0	0	2020-02-05	ldh	245
3	30	1	2020-01-26	2020-02-11		2020-02-02	2020-02-11	0	0	0	0	0	1	0	1	1	0	0	0	0	0	0	0	0	0	0	0	2020-02-05	alb	41.6
3	30	1	2020-01-26	2020-02-11		2020-02-02	2020-02-11	0	0	0	0	0	1	0	1	1	0	0	0	0	0	0	0	0	0	0	0	2020-02-05	tp	69.3
3	30	1	2020-01-26	2020-02-11		2020-02-02	2020-02-11	0	0	0	0	0	1	0	1	1	0	0	0	0	0	0	0	0	0	0	0	2020-02-05	urea	3.63
4	62	0	2020-01-28	2020-03-01		2020-02-02	2020-03-01	0	0	0	0	0	1	0	1	1	0	1	1	0	1	0	0	0	0	0	0	2020-01-30	neutper	84.8
4	62	0	2020-01-28	2020-03-01		2020-02-02	2020-03-01	0	0	0	0	0	1	0	1	1	0	1	1	0	1	0	0	0	0	0	0	2020-02-19	ast	27
4	62	0	2020-01-28	2020-03-01		2020-02-02	2020-03-01	0	0	0	0	0	1	0	1	1	0	1	1	0	1	0	0	0	0	0	0	2020-02-19	tp	67
4	62	0	2020-01-28	2020-03-01		2020-02-02	2020-03-01	0	0	0	0	0	1	0	1	1	0	1	1	0	1	0	0	0	0	0	0	2020-02-19	ldh	214
4	62	0	2020-01-28	2020-03-01		2020-02-02	2020-03-01	0	0	0	0	0	1	0	1	1	0	1	1	0	1	0	0	0	0	0	0	2020-01-30	pct	0.49
4	62	0	2020-01-28	2020-03-01		2020-02-02	2020-03-01	0	0	0	0	0	1	0	1	1	0	1	1	0	1	0	0	0	0	0	0	2020-01-30	lymper	10.2
4	62	0	2020-01-28	2020-03-01		2020-02-02	2020-03-01	0	0	0	0	0	1	0	1	1	0	1	1	0	1	0	0	0	0	0	0	2020-01-30	lymval	0.85
4	62	0	2020-01-28	2020-03-01		2020-02-02	2020-03-01	0	0	0	0	0	1	0	1	1	0	1	1	0	1	0	0	0	0	0	0	2020-02-05	tp	64.1
4	62	0	2020-01-28	2020-03-01		2020-02-02	2020-03-01	0	0	0	0	0	1	0	1	1	0	1	1	0	1	0	0	0	0	0	0	2020-01-30	crp	8.58
4	62	0	2020-01-28	2020-03-01		2020-02-02	2020-03-01	0	0	0	0	0	1	0	1	1	0	1	1	0	1	0	0	0	0	0	0	2020-01-30	mpv	8.2
4	62	0	2020-01-28	2020-03-01		2020-02-02	2020-03-01	0	0	0	0	0	1	0	1	1	0	1	1	0	1	0	0	0	0	0	0	2020-01-30	eoper	0
4	62	0	2020-01-28	2020-03-01		2020-02-02	2020-03-01	0	0	0	0	0	1	0	1	1	0	1	1	0	1	0	0	0	0	0	0	2020-01-30	eoval	0
4	62	0	2020-01-28	2020-03-01		2020-02-02	2020-03-01	0	0	0	0	0	1	0	1	1	0	1	1	0	1	0	0	0	0	0	0	2020-01-30	neutval	7.1
4	62	0	2020-01-28	2020-03-01		2020-02-02	2020-03-01	0	0	0	0	0	1	0	1	1	0	1	1	0	1	0	0	0	0	0	0	2020-02-19	alb	39.4
4	62	0	2020-01-28	2020-03-01		2020-02-02	2020-03-01	0	0	0	0	0	1	0	1	1	0	1	1	0	1	0	0	0	0	0	0	2020-01-30	basoval	0.01
4	62	0	2020-01-28	2020-03-01		2020-02-02	2020-03-01	0	0	0	0	0	1	0	1	1	0	1	1	0	1	0	0	0	0	0	0	2020-01-30	plt	197
4	62	0	2020-01-28	2020-03-01		2020-02-02	2020-03-01	0	0	0	0	0	1	0	1	1	0	1	1	0	1	0	0	0	0	0	0	2020-02-05	ast	19
4	62	0	2020-01-28	2020-03-01		2020-02-02	2020-03-01	0	0	0	0	0	1	0	1	1	0	1	1	0	1	0	0	0	0	0	0	2020-01-30	pctt	0.161
4	62	0	2020-01-28	2020-03-01		2020-02-02	2020-03-01	0	0	0	0	0	1	0	1	1	0	1	1	0	1	0	0	0	0	0	0	2020-02-05	urea	3.88
4	62	0	2020-01-28	2020-03-01		2020-02-02	2020-03-01	0	0	0	0	0	1	0	1	1	0	1	1	0	1	0	0	0	0	0	0	2020-02-19	pct	0.05
4	62	0	2020-01-28	2020-03-01		2020-02-02	2020-03-01	0	0	0	0	0	1	0	1	1	0	1	1	0	1	0	0	0	0	0	0	2020-02-05	alb	33.1
4	62	0	2020-01-28	2020-03-01		2020-02-02	2020-03-01	0	0	0	0	0	1	0	1	1	0	1	1	0	1	0	0	0	0	0	0	2020-01-30	pdw	16.3
4	62	0	2020-01-28	2020-03-01		2020-02-02	2020-03-01	0	0	0	0	0	1	0	1	1	0	1	1	0	1	0	0	0	0	0	0	2020-02-05	ldh	314
4	62	0	2020-01-28	2020-03-01		2020-02-02	2020-03-01	0	0	0	0	0	1	0	1	1	0	1	1	0	1	0	0	0	0	0	0	2020-02-22	ckmb	0.96
4	62	0	2020-01-28	2020-03-01		2020-02-02	2020-03-01	0	0	0	0	0	1	0	1	1	0	1	1	0	1	0	0	0	0	0	0	2020-02-05	pct	0.4
4	62	0	2020-01-28	2020-03-01		2020-02-02	2020-03-01	0	0	0	0	0	1	0	1	1	0	1	1	0	1	0	0	0	0	0	0	2020-01-30	basoper	0.1
4	62	0	2020-01-28	2020-03-01		2020-02-02	2020-03-01	0	0	0	0	0	1	0	1	1	0	1	1	0	1	0	0	0	0	0	0	2020-02-19	urea	5.05
5	48	1	2020-01-25	2020-02-19		2020-02-02	2020-02-19	0	0	0	0	0	1	1	1	1	0	0	1	0	0	0	0	0	0	0	0	2020-01-31	pdw	16.3
5	48	1	2020-01-25	2020-02-19		2020-02-02	2020-02-19	0	0	0	0	0	1	1	1	1	0	0	1	0	0	0	0	0	0	0	0	2020-02-04	neutval	1.92
5	48	1	2020-01-25	2020-02-19		2020-02-02	2020-02-19	0	0	0	0	0	1	1	1	1	0	0	1	0	0	0	0	0	0	0	0	2020-02-04	pctt	0.149
5	48	1	2020-01-25	2020-02-19		2020-02-02	2020-02-19	0	0	0	0	0	1	1	1	1	0	0	1	0	0	0	0	0	0	0	0	2020-01-31	mpv	8.9
5	48	1	2020-01-25	2020-02-19		2020-02-02	2020-02-19	0	0	0	0	0	1	1	1	1	0	0	1	0	0	0	0	0	0	0	0	2020-01-31	pctt	0.144
5	48	1	2020-01-25	2020-02-19		2020-02-02	2020-02-19	0	0	0	0	0	1	1	1	1	0	0	1	0	0	0	0	0	0	0	0	2020-02-04	ldh	233
5	48	1	2020-01-25	2020-02-19		2020-02-02	2020-02-19	0	0	0	0	0	1	1	1	1	0	0	1	0	0	0	0	0	0	0	0	2020-02-04	lymper	26.1
5	48	1	2020-01-25	2020-02-19		2020-02-02	2020-02-19	0	0	0	0	0	1	1	1	1	0	0	1	0	0	0	0	0	0	0	0	2020-02-04	plt	152
5	48	1	2020-01-25	2020-02-19		2020-02-02	2020-02-19	0	0	0	0	0	1	1	1	1	0	0	1	0	0	0	0	0	0	0	0	2020-02-04	lymval	0.77
5	48	1	2020-01-25	2020-02-19		2020-02-02	2020-02-19	0	0	0	0	0	1	1	1	1	0	0	1	0	0	0	0	0	0	0	0	2020-01-31	eoval	0
5	48	1	2020-01-25	2020-02-19		2020-02-02	2020-02-19	0	0	0	0	0	1	1	1	1	0	0	1	0	0	0	0	0	0	0	0	2020-01-31	crp	8.43
5	48	1	2020-01-25	2020-02-19		2020-02-02	2020-02-19	0	0	0	0	0	1	1	1	1	0	0	1	0	0	0	0	0	0	0	0	2020-02-04	eoval	0
5	48	1	2020-01-25	2020-02-19		2020-02-02	2020-02-19	0	0	0	0	0	1	1	1	1	0	0	1	0	0	0	0	0	0	0	0	2020-02-04	pdw	16.2
5	48	1	2020-01-25	2020-02-19		2020-02-02	2020-02-19	0	0	0	0	0	1	1	1	1	0	0	1	0	0	0	0	0	0	0	0	2020-02-04	basoval	0
5	48	1	2020-01-25	2020-02-19		2020-02-02	2020-02-19	0	0	0	0	0	1	1	1	1	0	0	1	0	0	0	0	0	0	0	0	2020-02-04	ast	80
5	48	1	2020-01-25	2020-02-19		2020-02-02	2020-02-19	0	0	0	0	0	1	1	1	1	0	0	1	0	0	0	0	0	0	0	0	2020-01-31	basoper	0.1
5	48	1	2020-01-25	2020-02-19		2020-02-02	2020-02-19	0	0	0	0	0	1	1	1	1	0	0	1	0	0	0	0	0	0	0	0	2020-02-04	neutper	65.3
5	48	1	2020-01-25	2020-02-19		2020-02-02	2020-02-19	0	0	0	0	0	1	1	1	1	0	0	1	0	0	0	0	0	0	0	0	2020-01-31	pct	0.66
5	48	1	2020-01-25	2020-02-19		2020-02-02	2020-02-19	0	0	0	0	0	1	1	1	1	0	0	1	0	0	0	0	0	0	0	0	2020-01-31	lymval	0.93
5	48	1	2020-01-25	2020-02-19		2020-02-02	2020-02-19	0	0	0	0	0	1	1	1	1	0	0	1	0	0	0	0	0	0	0	0	2020-01-31	plt	162
5	48	1	2020-01-25	2020-02-19		2020-02-02	2020-02-19	0	0	0	0	0	1	1	1	1	0	0	1	0	0	0	0	0	0	0	0	2020-01-31	lymper	23.9
5	48	1	2020-01-25	2020-02-19		2020-02-02	2020-02-19	0	0	0	0	0	1	1	1	1	0	0	1	0	0	0	0	0	0	0	0	2020-02-04	tp	63.5
5	48	1	2020-01-25	2020-02-19		2020-02-02	2020-02-19	0	0	0	0	0	1	1	1	1	0	0	1	0	0	0	0	0	0	0	0	2020-02-04	crp	11.08
5	48	1	2020-01-25	2020-02-19		2020-02-02	2020-02-19	0	0	0	0	0	1	1	1	1	0	0	1	0	0	0	0	0	0	0	0	2020-01-31	eoper	0
5	48	1	2020-01-25	2020-02-19		2020-02-02	2020-02-19	0	0	0	0	0	1	1	1	1	0	0	1	0	0	0	0	0	0	0	0	2020-02-04	alb	37.9
5	48	1	2020-01-25	2020-02-19		2020-02-02	2020-02-19	0	0	0	0	0	1	1	1	1	0	0	1	0	0	0	0	0	0	0	0	2020-01-31	basoval	0
5	48	1	2020-01-25	2020-02-19		2020-02-02	2020-02-19	0	0	0	0	0	1	1	1	1	0	0	1	0	0	0	0	0	0	0	0	2020-01-31	neutval	2.63
5	48	1	2020-01-25	2020-02-19		2020-02-02	2020-02-19	0	0	0	0	0	1	1	1	1	0	0	1	0	0	0	0	0	0	0	0	2020-02-04	urea	4.05
5	48	1	2020-01-25	2020-02-19		2020-02-02	2020-02-19	0	0	0	0	0	1	1	1	1	0	0	1	0	0	0	0	0	0	0	0	2020-02-04	eoper	0.1
5	48	1	2020-01-25	2020-02-19		2020-02-02	2020-02-19	0	0	0	0	0	1	1	1	1	0	0	1	0	0	0	0	0	0	0	0	2020-01-31	neutper	67.8
5	48	1	2020-01-25	2020-02-19		2020-02-02	2020-02-19	0	0	0	0	0	1	1	1	1	0	0	1	0	0	0	0	0	0	0	0	2020-02-04	basoper	0.2
5	48	1	2020-01-25	2020-02-19		2020-02-02	2020-02-19	0	0	0	0	0	1	1	1	1	0	0	1	0	0	0	0	0	0	0	0	2020-02-04	mpv	9.8
5	48	1	2020-01-25	2020-02-19		2020-02-02	2020-02-19	0	0	0	0	0	1	1	1	1	0	0	1	0	0	0	0	0	0	0	0	2020-02-04	pct	0.8
6	62	0	2020-01-28	2020-03-05		2020-02-02	2020-03-05	0	0	0	0	0	1	0	0	1	0	0	1	0	0	0	0	0	0	0	0	2020-02-25	basoval	0
6	62	0	2020-01-28	2020-03-05		2020-02-02	2020-03-05	0	0	0	0	0	1	0	0	1	0	0	1	0	0	0	0	0	0	0	0	2020-02-25	pdw	16.5
6	62	0	2020-01-28	2020-03-05		2020-02-02	2020-03-05	0	0	0	0	0	1	0	0	1	0	0	1	0	0	0	0	0	0	0	0	2020-02-25	eoval	0.09
6	62	0	2020-01-28	2020-03-05		2020-02-02	2020-03-05	0	0	0	0	0	1	0	0	1	0	0	1	0	0	0	0	0	0	0	0	2020-02-05	urea	3.09
6	62	0	2020-01-28	2020-03-05		2020-02-02	2020-03-05	0	0	0	0	0	1	0	0	1	0	0	1	0	0	0	0	0	0	0	0	2020-02-25	alb	38.2
6	62	0	2020-01-28	2020-03-05		2020-02-02	2020-03-05	0	0	0	0	0	1	0	0	1	0	0	1	0	0	0	0	0	0	0	0	2020-02-25	neutper	45.5
6	62	0	2020-01-28	2020-03-05		2020-02-02	2020-03-05	0	0	0	0	0	1	0	0	1	0	0	1	0	0	0	0	0	0	0	0	2020-02-19	alb	41
6	62	0	2020-01-28	2020-03-05		2020-02-02	2020-03-05	0	0	0	0	0	1	0	0	1	0	0	1	0	0	0	0	0	0	0	0	2020-02-25	urea	4.88
6	62	0	2020-01-28	2020-03-05		2020-02-02	2020-03-05	0	0	0	0	0	1	0	0	1	0	0	1	0	0	0	0	0	0	0	0	2020-02-19	ast	43
6	62	0	2020-01-28	2020-03-05		2020-02-02	2020-03-05	0	0	0	0	0	1	0	0	1	0	0	1	0	0	0	0	0	0	0	0	2020-02-05	tp	69.2
6	62	0	2020-01-28	2020-03-05		2020-02-02	2020-03-05	0	0	0	0	0	1	0	0	1	0	0	1	0	0	0	0	0	0	0	0	2020-02-19	pct	0.094
6	62	0	2020-01-28	2020-03-05		2020-02-02	2020-03-05	0	0	0	0	0	1	0	0	1	0	0	1	0	0	0	0	0	0	0	0	2020-02-25	neutval	1.62
6	62	0	2020-01-28	2020-03-05		2020-02-02	2020-03-05	0	0	0	0	0	1	0	0	1	0	0	1	0	0	0	0	0	0	0	0	2020-02-25	eoper	2.4
6	62	0	2020-01-28	2020-03-05		2020-02-02	2020-03-05	0	0	0	0	0	1	0	0	1	0	0	1	0	0	0	0	0	0	0	0	2020-02-25	pct	0.05
6	62	0	2020-01-28	2020-03-05		2020-02-02	2020-03-05	0	0	0	0	0	1	0	0	1	0	0	1	0	0	0	0	0	0	0	0	2020-02-25	ckmb	0.25
6	62	0	2020-01-28	2020-03-05		2020-02-02	2020-03-05	0	0	0	0	0	1	0	0	1	0	0	1	0	0	0	0	0	0	0	0	2020-02-05	alb	37.6
6	62	0	2020-01-28	2020-03-05		2020-02-02	2020-03-05	0	0	0	0	0	1	0	0	1	0	0	1	0	0	0	0	0	0	0	0	2020-02-05	ldh	342
6	62	0	2020-01-28	2020-03-05		2020-02-02	2020-03-05	0	0	0	0	0	1	0	0	1	0	0	1	0	0	0	0	0	0	0	0	2020-02-01	lymval	0.97
6	62	0	2020-01-28	2020-03-05		2020-02-02	2020-03-05	0	0	0	0	0	1	0	0	1	0	0	1	0	0	0	0	0	0	0	0	2020-02-25	ast	30
6	62	0	2020-01-28	2020-03-05		2020-02-02	2020-03-05	0	0	0	0	0	1	0	0	1	0	0	1	0	0	0	0	0	0	0	0	2020-02-01	eoval	0
6	62	0	2020-01-28	2020-03-05		2020-02-02	2020-03-05	0	0	0	0	0	1	0	0	1	0	0	1	0	0	0	0	0	0	0	0	2020-02-01	basoval	0.01
6	62	0	2020-01-28	2020-03-05		2020-02-02	2020-03-05	0	0	0	0	0	1	0	0	1	0	0	1	0	0	0	0	0	0	0	0	2020-02-05	pct	0.4
6	62	0	2020-01-28	2020-03-05		2020-02-02	2020-03-05	0	0	0	0	0	1	0	0	1	0	0	1	0	0	0	0	0	0	0	0	2020-02-01	pct	0.49
6	62	0	2020-01-28	2020-03-05		2020-02-02	2020-03-05	0	0	0	0	0	1	0	0	1	0	0	1	0	0	0	0	0	0	0	0	2020-02-01	neutper	53.7
6	62	0	2020-01-28	2020-03-05		2020-02-02	2020-03-05	0	0	0	0	0	1	0	0	1	0	0	1	0	0	0	0	0	0	0	0	2020-02-25	mpv	11.8
6	62	0	2020-01-28	2020-03-05		2020-02-02	2020-03-05	0	0	0	0	0	1	0	0	1	0	0	1	0	0	0	0	0	0	0	0	2020-02-01	lymper	33.7
6	62	0	2020-01-28	2020-03-05		2020-02-02	2020-03-05	0	0	0	0	0	1	0	0	1	0	0	1	0	0	0	0	0	0	0	0	2020-02-01	mpv	8.3
6	62	0	2020-01-28	2020-03-05		2020-02-02	2020-03-05	0	0	0	0	0	1	0	0	1	0	0	1	0	0	0	0	0	0	0	0	2020-02-25	lymper	41
6	62	0	2020-01-28	2020-03-05		2020-02-02	2020-03-05	0	0	0	0	0	1	0	0	1	0	0	1	0	0	0	0	0	0	0	0	2020-02-19	ldh	220
6	62	0	2020-01-28	2020-03-05		2020-02-02	2020-03-05	0	0	0	0	0	1	0	0	1	0	0	1	0	0	0	0	0	0	0	0	2020-02-25	basoper	0
6	62	0	2020-01-28	2020-03-05		2020-02-02	2020-03-05	0	0	0	0	0	1	0	0	1	0	0	1	0	0	0	0	0	0	0	0	2020-02-05	ast	27
6	62	0	2020-01-28	2020-03-05		2020-02-02	2020-03-05	0	0	0	0	0	1	0	0	1	0	0	1	0	0	0	0	0	0	0	0	2020-02-19	tp	68.3
6	62	0	2020-01-28	2020-03-05		2020-02-02	2020-03-05	0	0	0	0	0	1	0	0	1	0	0	1	0	0	0	0	0	0	0	0	2020-02-25	pctt	0.163
6	62	0	2020-01-28	2020-03-05		2020-02-02	2020-03-05	0	0	0	0	0	1	0	0	1	0	0	1	0	0	0	0	0	0	0	0	2020-02-19	urea	3.46
6	62	0	2020-01-28	2020-03-05		2020-02-02	2020-03-05	0	0	0	0	0	1	0	0	1	0	0	1	0	0	0	0	0	0	0	0	2020-02-01	neutval	1.54
6	62	0	2020-01-28	2020-03-05		2020-02-02	2020-03-05	0	0	0	0	0	1	0	0	1	0	0	1	0	0	0	0	0	0	0	0	2020-02-25	lymval	1.46
6	62	0	2020-01-28	2020-03-05		2020-02-02	2020-03-05	0	0	0	0	0	1	0	0	1	0	0	1	0	0	0	0	0	0	0	0	2020-02-01	crp	24.36
6	62	0	2020-01-28	2020-03-05		2020-02-02	2020-03-05	0	0	0	0	0	1	0	0	1	0	0	1	0	0	0	0	0	0	0	0	2020-02-01	pdw	16.3
6	62	0	2020-01-28	2020-03-05		2020-02-02	2020-03-05	0	0	0	0	0	1	0	0	1	0	0	1	0	0	0	0	0	0	0	0	2020-02-25	crp	1.25
6	62	0	2020-01-28	2020-03-05		2020-02-02	2020-03-05	0	0	0	0	0	1	0	0	1	0	0	1	0	0	0	0	0	0	0	0	2020-02-01	plt	166
6	62	0	2020-01-28	2020-03-05		2020-02-02	2020-03-05	0	0	0	0	0	1	0	0	1	0	0	1	0	0	0	0	0	0	0	0	2020-02-01	pctt	0.138
6	62	0	2020-01-28	2020-03-05		2020-02-02	2020-03-05	0	0	0	0	0	1	0	0	1	0	0	1	0	0	0	0	0	0	0	0	2020-02-01	eoper	0.1
6	62	0	2020-01-28	2020-03-05		2020-02-02	2020-03-05	0	0	0	0	0	1	0	0	1	0	0	1	0	0	0	0	0	0	0	0	2020-02-25	tp	65.3
6	62	0	2020-01-28	2020-03-05		2020-02-02	2020-03-05	0	0	0	0	0	1	0	0	1	0	0	1	0	0	0	0	0	0	0	0	2020-02-01	basoper	0.4
6	62	0	2020-01-28	2020-03-05		2020-02-02	2020-03-05	0	0	0	0	0	1	0	0	1	0	0	1	0	0	0	0	0	0	0	0	2020-02-25	plt	139
7	54	1	2020-01-20	2020-02-15		2020-01-22	2020-02-15	0	0	0	0	0	1	0	1	1	0	1	1	0	1	0	0	0	0	0	0	2020-01-25	plt	115
7	54	1	2020-01-20	2020-02-15		2020-01-22	2020-02-15	0	0	0	0	0	1	0	1	1	0	1	1	0	1	0	0	0	0	0	0	2020-01-31	mpv	8
7	54	1	2020-01-20	2020-02-15		2020-01-22	2020-02-15	0	0	0	0	0	1	0	1	1	0	1	1	0	1	0	0	0	0	0	0	2020-01-28	lymval	1.31
7	54	1	2020-01-20	2020-02-15		2020-01-22	2020-02-15	0	0	0	0	0	1	0	1	1	0	1	1	0	1	0	0	0	0	0	0	2020-02-11	tp	63.6
7	54	1	2020-01-20	2020-02-15		2020-01-22	2020-02-15	0	0	0	0	0	1	0	1	1	0	1	1	0	1	0	0	0	0	0	0	2020-01-22	crp	77.74
7	54	1	2020-01-20	2020-02-15		2020-01-22	2020-02-15	0	0	0	0	0	1	0	1	1	0	1	1	0	1	0	0	0	0	0	0	2020-02-04	neutper	52.1
7	54	1	2020-01-20	2020-02-15		2020-01-22	2020-02-15	0	0	0	0	0	1	0	1	1	0	1	1	0	1	0	0	0	0	0	0	2020-01-25	eoval	0.09
7	54	1	2020-01-20	2020-02-15		2020-01-22	2020-02-15	0	0	0	0	0	1	0	1	1	0	1	1	0	1	0	0	0	0	0	0	2020-01-22	mpv	9.1
7	54	1	2020-01-20	2020-02-15		2020-01-22	2020-02-15	0	0	0	0	0	1	0	1	1	0	1	1	0	1	0	0	0	0	0	0	2020-02-04	alb	38.2
7	54	1	2020-01-20	2020-02-15		2020-01-22	2020-02-15	0	0	0	0	0	1	0	1	1	0	1	1	0	1	0	0	0	0	0	0	2020-01-28	pdw	16.2
7	54	1	2020-01-20	2020-02-15		2020-01-22	2020-02-15	0	0	0	0	0	1	0	1	1	0	1	1	0	1	0	0	0	0	0	0	2020-01-22	neutper	75
7	54	1	2020-01-20	2020-02-15		2020-01-22	2020-02-15	0	0	0	0	0	1	0	1	1	0	1	1	0	1	0	0	0	0	0	0	2020-02-04	basoper	0.2
7	54	1	2020-01-20	2020-02-15		2020-01-22	2020-02-15	0	0	0	0	0	1	0	1	1	0	1	1	0	1	0	0	0	0	0	0	2020-01-28	mpv	8.4
7	54	1	2020-01-20	2020-02-15		2020-01-22	2020-02-15	0	0	0	0	0	1	0	1	1	0	1	1	0	1	0	0	0	0	0	0	2020-02-11	mpv	9
7	54	1	2020-01-20	2020-02-15		2020-01-22	2020-02-15	0	0	0	0	0	1	0	1	1	0	1	1	0	1	0	0	0	0	0	0	2020-01-24	inr	0.9
7	54	1	2020-01-20	2020-02-15		2020-01-22	2020-02-15	0	0	0	0	0	1	0	1	1	0	1	1	0	1	0	0	0	0	0	0	2020-01-28	ldh	183
7	54	1	2020-01-20	2020-02-15		2020-01-22	2020-02-15	0	0	0	0	0	1	0	1	1	0	1	1	0	1	0	0	0	0	0	0	2020-01-22	eoval	0
7	54	1	2020-01-20	2020-02-15		2020-01-22	2020-02-15	0	0	0	0	0	1	0	1	1	0	1	1	0	1	0	0	0	0	0	0	2020-02-11	crp	0.35
7	54	1	2020-01-20	2020-02-15		2020-01-22	2020-02-15	0	0	0	0	0	1	0	1	1	0	1	1	0	1	0	0	0	0	0	0	2020-01-22	ast	36
7	54	1	2020-01-20	2020-02-15		2020-01-22	2020-02-15	0	0	0	0	0	1	0	1	1	0	1	1	0	1	0	0	0	0	0	0	2020-01-22	ckmb	0.91
7	54	1	2020-01-20	2020-02-15		2020-01-22	2020-02-15	0	0	0	0	0	1	0	1	1	0	1	1	0	1	0	0	0	0	0	0	2020-02-11	ldh	134
7	54	1	2020-01-20	2020-02-15		2020-01-22	2020-02-15	0	0	0	0	0	1	0	1	1	0	1	1	0	1	0	0	0	0	0	0	2020-01-22	basoval	0
7	54	1	2020-01-20	2020-02-15		2020-01-22	2020-02-15	0	0	0	0	0	1	0	1	1	0	1	1	0	1	0	0	0	0	0	0	2020-02-11	alb	40
7	54	1	2020-01-20	2020-02-15		2020-01-22	2020-02-15	0	0	0	0	0	1	0	1	1	0	1	1	0	1	0	0	0	0	0	0	2020-01-22	neutper	74.7
7	54	1	2020-01-20	2020-02-15		2020-01-22	2020-02-15	0	0	0	0	0	1	0	1	1	0	1	1	0	1	0	0	0	0	0	0	2020-02-11	pctt	0.131
7	54	1	2020-01-20	2020-02-15		2020-01-22	2020-02-15	0	0	0	0	0	1	0	1	1	0	1	1	0	1	0	0	0	0	0	0	2020-01-25	basoval	0.01
7	54	1	2020-01-20	2020-02-15		2020-01-22	2020-02-15	0	0	0	0	0	1	0	1	1	0	1	1	0	1	0	0	0	0	0	0	2020-02-11	urea	2.91
7	54	1	2020-01-20	2020-02-15		2020-01-22	2020-02-15	0	0	0	0	0	1	0	1	1	0	1	1	0	1	0	0	0	0	0	0	2020-01-22	pct	0.105
7	54	1	2020-01-20	2020-02-15		2020-01-22	2020-02-15	0	0	0	0	0	1	0	1	1	0	1	1	0	1	0	0	0	0	0	0	2020-01-22	eoval	0
7	54	1	2020-01-20	2020-02-15		2020-01-22	2020-02-15	0	0	0	0	0	1	0	1	1	0	1	1	0	1	0	0	0	0	0	0	2020-01-31	ast	26
7	54	1	2020-01-20	2020-02-15		2020-01-22	2020-02-15	0	0	0	0	0	1	0	1	1	0	1	1	0	1	0	0	0	0	0	0	2020-01-25	crp	34.81
7	54	1	2020-01-20	2020-02-15		2020-01-22	2020-02-15	0	0	0	0	0	1	0	1	1	0	1	1	0	1	0	0	0	0	0	0	2020-01-31	neutper	53.8
7	54	1	2020-01-20	2020-02-15		2020-01-22	2020-02-15	0	0	0	0	0	1	0	1	1	0	1	1	0	1	0	0	0	0	0	0	2020-01-25	ast	41
7	54	1	2020-01-20	2020-02-15		2020-01-22	2020-02-15	0	0	0	0	0	1	0	1	1	0	1	1	0	1	0	0	0	0	0	0	2020-01-31	neutval	2.36
7	54	1	2020-01-20	2020-02-15		2020-01-22	2020-02-15	0	0	0	0	0	1	0	1	1	0	1	1	0	1	0	0	0	0	0	0	2020-02-11	ast	20
7	54	1	2020-01-20	2020-02-15		2020-01-22	2020-02-15	0	0	0	0	0	1	0	1	1	0	1	1	0	1	0	0	0	0	0	0	2020-01-22	pctt	0.064
7	54	1	2020-01-20	2020-02-15		2020-01-22	2020-02-15	0	0	0	0	0	1	0	1	1	0	1	1	0	1	0	0	0	0	0	0	2020-01-24	aptt	33.7
7	54	1	2020-01-20	2020-02-15		2020-01-22	2020-02-15	0	0	0	0	0	1	0	1	1	0	1	1	0	1	0	0	0	0	0	0	2020-02-04	eoper	2
7	54	1	2020-01-20	2020-02-15		2020-01-22	2020-02-15	0	0	0	0	0	1	0	1	1	0	1	1	0	1	0	0	0	0	0	0	2020-01-22	ldh	217
7	54	1	2020-01-20	2020-02-15		2020-01-22	2020-02-15	0	0	0	0	0	1	0	1	1	0	1	1	0	1	0	0	0	0	0	0	2020-02-04	mpv	8.3
7	54	1	2020-01-20	2020-02-15		2020-01-22	2020-02-15	0	0	0	0	0	1	0	1	1	0	1	1	0	1	0	0	0	0	0	0	2020-01-31	pdw	16.1
7	54	1	2020-01-20	2020-02-15		2020-01-22	2020-02-15	0	0	0	0	0	1	0	1	1	0	1	1	0	1	0	0	0	0	0	0	2020-02-04	tp	62.5
7	54	1	2020-01-20	2020-02-15		2020-01-22	2020-02-15	0	0	0	0	0	1	0	1	1	0	1	1	0	1	0	0	0	0	0	0	2020-01-22	neutval	1.92
7	54	1	2020-01-20	2020-02-15		2020-01-22	2020-02-15	0	0	0	0	0	1	0	1	1	0	1	1	0	1	0	0	0	0	0	0	2020-01-24	fib	4.41
7	54	1	2020-01-20	2020-02-15		2020-01-22	2020-02-15	0	0	0	0	0	1	0	1	1	0	1	1	0	1	0	0	0	0	0	0	2020-01-31	tp	62.3
7	54	1	2020-01-20	2020-02-15		2020-01-22	2020-02-15	0	0	0	0	0	1	0	1	1	0	1	1	0	1	0	0	0	0	0	0	2020-01-22	basoper	0
7	54	1	2020-01-20	2020-02-15		2020-01-22	2020-02-15	0	0	0	0	0	1	0	1	1	0	1	1	0	1	0	0	0	0	0	0	2020-01-31	pctt	0.151
7	54	1	2020-01-20	2020-02-15		2020-01-22	2020-02-15	0	0	0	0	0	1	0	1	1	0	1	1	0	1	0	0	0	0	0	0	2020-01-31	eoval	0.07
7	54	1	2020-01-20	2020-02-15		2020-01-22	2020-02-15	0	0	0	0	0	1	0	1	1	0	1	1	0	1	0	0	0	0	0	0	2020-01-28	neutper	50.1
7	54	1	2020-01-20	2020-02-15		2020-01-22	2020-02-15	0	0	0	0	0	1	0	1	1	0	1	1	0	1	0	0	0	0	0	0	2020-01-22	eoper	0
7	54	1	2020-01-20	2020-02-15		2020-01-22	2020-02-15	0	0	0	0	0	1	0	1	1	0	1	1	0	1	0	0	0	0	0	0	2020-01-28	ast	29
7	54	1	2020-01-20	2020-02-15		2020-01-22	2020-02-15	0	0	0	0	0	1	0	1	1	0	1	1	0	1	0	0	0	0	0	0	2020-01-25	pdw	16.3
7	54	1	2020-01-20	2020-02-15		2020-01-22	2020-02-15	0	0	0	0	0	1	0	1	1	0	1	1	0	1	0	0	0	0	0	0	2020-01-22	eoper	0.1
7	54	1	2020-01-20	2020-02-15		2020-01-22	2020-02-15	0	0	0	0	0	1	0	1	1	0	1	1	0	1	0	0	0	0	0	0	2020-01-28	neutval	1.78
7	54	1	2020-01-20	2020-02-15		2020-01-22	2020-02-15	0	0	0	0	0	1	0	1	1	0	1	1	0	1	0	0	0	0	0	0	2020-01-28	pctt	0.134
7	54	1	2020-01-20	2020-02-15		2020-01-22	2020-02-15	0	0	0	0	0	1	0	1	1	0	1	1	0	1	0	0	0	0	0	0	2020-01-28	eoper	3.9
7	54	1	2020-01-20	2020-02-15		2020-01-22	2020-02-15	0	0	0	0	0	1	0	1	1	0	1	1	0	1	0	0	0	0	0	0	2020-01-25	neutval	1.59
7	54	1	2020-01-20	2020-02-15		2020-01-22	2020-02-15	0	0	0	0	0	1	0	1	1	0	1	1	0	1	0	0	0	0	0	0	2020-01-22	tp	65.4
7	54	1	2020-01-20	2020-02-15		2020-01-22	2020-02-15	0	0	0	0	0	1	0	1	1	0	1	1	0	1	0	0	0	0	0	0	2020-01-25	tp	60.3
7	54	1	2020-01-20	2020-02-15		2020-01-22	2020-02-15	0	0	0	0	0	1	0	1	1	0	1	1	0	1	0	0	0	0	0	0	2020-01-22	pdw	16.6
7	54	1	2020-01-20	2020-02-15		2020-01-22	2020-02-15	0	0	0	0	0	1	0	1	1	0	1	1	0	1	0	0	0	0	0	0	2020-01-25	pct	0.05
7	54	1	2020-01-20	2020-02-15		2020-01-22	2020-02-15	0	0	0	0	0	1	0	1	1	0	1	1	0	1	0	0	0	0	0	0	2020-01-28	tp	62.6
7	54	1	2020-01-20	2020-02-15		2020-01-22	2020-02-15	0	0	0	0	0	1	0	1	1	0	1	1	0	1	0	0	0	0	0	0	2020-01-31	lymper	37.1
7	54	1	2020-01-20	2020-02-15		2020-01-22	2020-02-15	0	0	0	0	0	1	0	1	1	0	1	1	0	1	0	0	0	0	0	0	2020-01-28	lymper	36.7
7	54	1	2020-01-20	2020-02-15		2020-01-22	2020-02-15	0	0	0	0	0	1	0	1	1	0	1	1	0	1	0	0	0	0	0	0	2020-01-22	basoval	0
7	54	1	2020-01-20	2020-02-15		2020-01-22	2020-02-15	0	0	0	0	0	1	0	1	1	0	1	1	0	1	0	0	0	0	0	0	2020-02-04	crp	0.57
7	54	1	2020-01-20	2020-02-15		2020-01-22	2020-02-15	0	0	0	0	0	1	0	1	1	0	1	1	0	1	0	0	0	0	0	0	2020-01-22	pctt	0.085
7	54	1	2020-01-20	2020-02-15		2020-01-22	2020-02-15	0	0	0	0	0	1	0	1	1	0	1	1	0	1	0	0	0	0	0	0	2020-02-04	urea	3.38
7	54	1	2020-01-20	2020-02-15		2020-01-22	2020-02-15	0	0	0	0	0	1	0	1	1	0	1	1	0	1	0	0	0	0	0	0	2020-01-31	basoper	0.3
7	54	1	2020-01-20	2020-02-15		2020-01-22	2020-02-15	0	0	0	0	0	1	0	1	1	0	1	1	0	1	0	0	0	0	0	0	2020-02-11	eoper	3.4
7	54	1	2020-01-20	2020-02-15		2020-01-22	2020-02-15	0	0	0	0	0	1	0	1	1	0	1	1	0	1	0	0	0	0	0	0	2020-01-25	basoper	0.3
7	54	1	2020-01-20	2020-02-15		2020-01-22	2020-02-15	0	0	0	0	0	1	0	1	1	0	1	1	0	1	0	0	0	0	0	0	2020-01-22	lymper	17
7	54	1	2020-01-20	2020-02-15		2020-01-22	2020-02-15	0	0	0	0	0	1	0	1	1	0	1	1	0	1	0	0	0	0	0	0	2020-01-31	plt	189
7	54	1	2020-01-20	2020-02-15		2020-01-22	2020-02-15	0	0	0	0	0	1	0	1	1	0	1	1	0	1	0	0	0	0	0	0	2020-02-04	plt	171
7	54	1	2020-01-20	2020-02-15		2020-01-22	2020-02-15	0	0	0	0	0	1	0	1	1	0	1	1	0	1	0	0	0	0	0	0	2020-01-28	eoval	0.14
7	54	1	2020-01-20	2020-02-15		2020-01-22	2020-02-15	0	0	0	0	0	1	0	1	1	0	1	1	0	1	0	0	0	0	0	0	2020-02-11	lymper	39.9
7	54	1	2020-01-20	2020-02-15		2020-01-22	2020-02-15	0	0	0	0	0	1	0	1	1	0	1	1	0	1	0	0	0	0	0	0	2020-01-24	ddimer	0.36
7	54	1	2020-01-20	2020-02-15		2020-01-22	2020-02-15	0	0	0	0	0	1	0	1	1	0	1	1	0	1	0	0	0	0	0	0	2020-02-04	lymval	1.52
7	54	1	2020-01-20	2020-02-15		2020-01-22	2020-02-15	0	0	0	0	0	1	0	1	1	0	1	1	0	1	0	0	0	0	0	0	2020-02-11	basoper	0.2
7	54	1	2020-01-20	2020-02-15		2020-01-22	2020-02-15	0	0	0	0	0	1	0	1	1	0	1	1	0	1	0	0	0	0	0	0	2020-01-22	crp	111.8
7	54	1	2020-01-20	2020-02-15		2020-01-22	2020-02-15	0	0	0	0	0	1	0	1	1	0	1	1	0	1	0	0	0	0	0	0	2020-01-22	mpv	9.2
7	54	1	2020-01-20	2020-02-15		2020-01-22	2020-02-15	0	0	0	0	0	1	0	1	1	0	1	1	0	1	0	0	0	0	0	0	2020-01-22	urea	4.32
7	54	1	2020-01-20	2020-02-15		2020-01-22	2020-02-15	0	0	0	0	0	1	0	1	1	0	1	1	0	1	0	0	0	0	0	0	2020-02-04	pctt	0.142
7	54	1	2020-01-20	2020-02-15		2020-01-22	2020-02-15	0	0	0	0	0	1	0	1	1	0	1	1	0	1	0	0	0	0	0	0	2020-01-22	plt	70
7	54	1	2020-01-20	2020-02-15		2020-01-22	2020-02-15	0	0	0	0	0	1	0	1	1	0	1	1	0	1	0	0	0	0	0	0	2020-01-22	pdw	16.6
7	54	1	2020-01-20	2020-02-15		2020-01-22	2020-02-15	0	0	0	0	0	1	0	1	1	0	1	1	0	1	0	0	0	0	0	0	2020-01-31	eoper	1.5
7	54	1	2020-01-20	2020-02-15		2020-01-22	2020-02-15	0	0	0	0	0	1	0	1	1	0	1	1	0	1	0	0	0	0	0	0	2020-01-28	alb	37.7
7	54	1	2020-01-20	2020-02-15		2020-01-22	2020-02-15	0	0	0	0	0	1	0	1	1	0	1	1	0	1	0	0	0	0	0	0	2020-01-25	mpv	9.2
7	54	1	2020-01-20	2020-02-15		2020-01-22	2020-02-15	0	0	0	0	0	1	0	1	1	0	1	1	0	1	0	0	0	0	0	0	2020-01-31	lymval	1.63
7	54	1	2020-01-20	2020-02-15		2020-01-22	2020-02-15	0	0	0	0	0	1	0	1	1	0	1	1	0	1	0	0	0	0	0	0	2020-01-25	lymval	0.81
7	54	1	2020-01-20	2020-02-15		2020-01-22	2020-02-15	0	0	0	0	0	1	0	1	1	0	1	1	0	1	0	0	0	0	0	0	2020-01-22	lymval	0.66
7	54	1	2020-01-20	2020-02-15		2020-01-22	2020-02-15	0	0	0	0	0	1	0	1	1	0	1	1	0	1	0	0	0	0	0	0	2020-02-11	eoval	0.14
7	54	1	2020-01-20	2020-02-15		2020-01-22	2020-02-15	0	0	0	0	0	1	0	1	1	0	1	1	0	1	0	0	0	0	0	0	2020-01-22	plt	93
7	54	1	2020-01-20	2020-02-15		2020-01-22	2020-02-15	0	0	0	0	0	1	0	1	1	0	1	1	0	1	0	0	0	0	0	0	2020-02-11	neutper	47.7
7	54	1	2020-01-20	2020-02-15		2020-01-22	2020-02-15	0	0	0	0	0	1	0	1	1	0	1	1	0	1	0	0	0	0	0	0	2020-01-25	neutper	56.5
7	54	1	2020-01-20	2020-02-15		2020-01-22	2020-02-15	0	0	0	0	0	1	0	1	1	0	1	1	0	1	0	0	0	0	0	0	2020-01-28	basoper	0.2
7	54	1	2020-01-20	2020-02-15		2020-01-22	2020-02-15	0	0	0	0	0	1	0	1	1	0	1	1	0	1	0	0	0	0	0	0	2020-02-04	basoval	0.01
7	54	1	2020-01-20	2020-02-15		2020-01-22	2020-02-15	0	0	0	0	0	1	0	1	1	0	1	1	0	1	0	0	0	0	0	0	2020-01-31	ldh	144
7	54	1	2020-01-20	2020-02-15		2020-01-22	2020-02-15	0	0	0	0	0	1	0	1	1	0	1	1	0	1	0	0	0	0	0	0	2020-01-22	lymval	0.43
7	54	1	2020-01-20	2020-02-15		2020-01-22	2020-02-15	0	0	0	0	0	1	0	1	1	0	1	1	0	1	0	0	0	0	0	0	2020-01-31	urea	3.98
7	54	1	2020-01-20	2020-02-15		2020-01-22	2020-02-15	0	0	0	0	0	1	0	1	1	0	1	1	0	1	0	0	0	0	0	0	2020-01-31	alb	36.8
7	54	1	2020-01-20	2020-02-15		2020-01-22	2020-02-15	0	0	0	0	0	1	0	1	1	0	1	1	0	1	0	0	0	0	0	0	2020-02-11	neutval	1.9
7	54	1	2020-01-20	2020-02-15		2020-01-22	2020-02-15	0	0	0	0	0	1	0	1	1	0	1	1	0	1	0	0	0	0	0	0	2020-01-28	basoval	0.01
7	54	1	2020-01-20	2020-02-15		2020-01-22	2020-02-15	0	0	0	0	0	1	0	1	1	0	1	1	0	1	0	0	0	0	0	0	2020-01-22	basoper	0.1
7	54	1	2020-01-20	2020-02-15		2020-01-22	2020-02-15	0	0	0	0	0	1	0	1	1	0	1	1	0	1	0	0	0	0	0	0	2020-01-25	pctt	0.107
7	54	1	2020-01-20	2020-02-15		2020-01-22	2020-02-15	0	0	0	0	0	1	0	1	1	0	1	1	0	1	0	0	0	0	0	0	2020-02-11	plt	145
7	54	1	2020-01-20	2020-02-15		2020-01-22	2020-02-15	0	0	0	0	0	1	0	1	1	0	1	1	0	1	0	0	0	0	0	0	2020-02-04	eoval	0.08
7	54	1	2020-01-20	2020-02-15		2020-01-22	2020-02-15	0	0	0	0	0	1	0	1	1	0	1	1	0	1	0	0	0	0	0	0	2020-02-04	lymper	38.1
7	54	1	2020-01-20	2020-02-15		2020-01-22	2020-02-15	0	0	0	0	0	1	0	1	1	0	1	1	0	1	0	0	0	0	0	0	2020-02-04	neutval	2.08
7	54	1	2020-01-20	2020-02-15		2020-01-22	2020-02-15	0	0	0	0	0	1	0	1	1	0	1	1	0	1	0	0	0	0	0	0	2020-01-22	crp	153.8
7	54	1	2020-01-20	2020-02-15		2020-01-22	2020-02-15	0	0	0	0	0	1	0	1	1	0	1	1	0	1	0	0	0	0	0	0	2020-01-28	plt	159
7	54	1	2020-01-20	2020-02-15		2020-01-22	2020-02-15	0	0	0	0	0	1	0	1	1	0	1	1	0	1	0	0	0	0	0	0	2020-02-04	ldh	136
7	54	1	2020-01-20	2020-02-15		2020-01-22	2020-02-15	0	0	0	0	0	1	0	1	1	0	1	1	0	1	0	0	0	0	0	0	2020-01-31	basoval	0.01
7	54	1	2020-01-20	2020-02-15		2020-01-22	2020-02-15	0	0	0	0	0	1	0	1	1	0	1	1	0	1	0	0	0	0	0	0	2020-01-31	crp	1.23
7	54	1	2020-01-20	2020-02-15		2020-01-22	2020-02-15	0	0	0	0	0	1	0	1	1	0	1	1	0	1	0	0	0	0	0	0	2020-01-28	crp	3.24
7	54	1	2020-01-20	2020-02-15		2020-01-22	2020-02-15	0	0	0	0	0	1	0	1	1	0	1	1	0	1	0	0	0	0	0	0	2020-02-11	pct	0.9
7	54	1	2020-01-20	2020-02-15		2020-01-22	2020-02-15	0	0	0	0	0	1	0	1	1	0	1	1	0	1	0	0	0	0	0	0	2020-01-25	lymper	28.6
7	54	1	2020-01-20	2020-02-15		2020-01-22	2020-02-15	0	0	0	0	0	1	0	1	1	0	1	1	0	1	0	0	0	0	0	0	2020-02-11	basoval	0.01
7	54	1	2020-01-20	2020-02-15		2020-01-22	2020-02-15	0	0	0	0	0	1	0	1	1	0	1	1	0	1	0	0	0	0	0	0	2020-02-04	ast	20
7	54	1	2020-01-20	2020-02-15		2020-01-22	2020-02-15	0	0	0	0	0	1	0	1	1	0	1	1	0	1	0	0	0	0	0	0	2020-01-24	pt	10.6
7	54	1	2020-01-20	2020-02-15		2020-01-22	2020-02-15	0	0	0	0	0	1	0	1	1	0	1	1	0	1	0	0	0	0	0	0	2020-01-22	neutval	2.65
7	54	1	2020-01-20	2020-02-15		2020-01-22	2020-02-15	0	0	0	0	0	1	0	1	1	0	1	1	0	1	0	0	0	0	0	0	2020-01-22	alb	38.2
7	54	1	2020-01-20	2020-02-15		2020-01-22	2020-02-15	0	0	0	0	0	1	0	1	1	0	1	1	0	1	0	0	0	0	0	0	2020-01-28	urea	3.42
7	54	1	2020-01-20	2020-02-15		2020-01-22	2020-02-15	0	0	0	0	0	1	0	1	1	0	1	1	0	1	0	0	0	0	0	0	2020-01-24	tt	14.7
7	54	1	2020-01-20	2020-02-15		2020-01-22	2020-02-15	0	0	0	0	0	1	0	1	1	0	1	1	0	1	0	0	0	0	0	0	2020-02-04	pdw	16.1
7	54	1	2020-01-20	2020-02-15		2020-01-22	2020-02-15	0	0	0	0	0	1	0	1	1	0	1	1	0	1	0	0	0	0	0	0	2020-01-22	lymper	18.5
7	54	1	2020-01-20	2020-02-15		2020-01-22	2020-02-15	0	0	0	0	0	1	0	1	1	0	1	1	0	1	0	0	0	0	0	0	2020-01-25	eoper	3.3
7	54	1	2020-01-20	2020-02-15		2020-01-22	2020-02-15	0	0	0	0	0	1	0	1	1	0	1	1	0	1	0	0	0	0	0	0	2020-02-11	pdw	16.1
7	54	1	2020-01-20	2020-02-15		2020-01-22	2020-02-15	0	0	0	0	0	1	0	1	1	0	1	1	0	1	0	0	0	0	0	0	2020-02-11	lymval	1.58
7	54	1	2020-01-20	2020-02-15		2020-01-22	2020-02-15	0	0	0	0	0	1	0	1	1	0	1	1	0	1	0	0	0	0	0	0	2020-01-25	alb	33.8
8	30	0	2020-01-21	2020-02-26		2020-01-22	2020-02-26	0	0	0	0	0	1	0	1	1	0	1	1	0	0	0	0	0	0	0	0	2020-02-13	basoper	0.7
8	30	0	2020-01-21	2020-02-26		2020-01-22	2020-02-26	0	0	0	0	0	1	0	1	1	0	1	1	0	0	0	0	0	0	0	0	2020-02-17	lymval	1.42
8	30	0	2020-01-21	2020-02-26		2020-01-22	2020-02-26	0	0	0	0	0	1	0	1	1	0	1	1	0	0	0	0	0	0	0	0	2020-01-23	basoval	0.02
8	30	0	2020-01-21	2020-02-26		2020-01-22	2020-02-26	0	0	0	0	0	1	0	1	1	0	1	1	0	0	0	0	0	0	0	0	2020-02-04	fib	3.87
8	30	0	2020-01-21	2020-02-26		2020-01-22	2020-02-26	0	0	0	0	0	1	0	1	1	0	1	1	0	0	0	0	0	0	0	0	2020-02-04	pdw	16.2
8	30	0	2020-01-21	2020-02-26		2020-01-22	2020-02-26	0	0	0	0	0	1	0	1	1	0	1	1	0	0	0	0	0	0	0	0	2020-02-13	neutval	3.58
8	30	0	2020-01-21	2020-02-26		2020-01-22	2020-02-26	0	0	0	0	0	1	0	1	1	0	1	1	0	0	0	0	0	0	0	0	2020-02-13	ldh	288
8	30	0	2020-01-21	2020-02-26		2020-01-22	2020-02-26	0	0	0	0	0	1	0	1	1	0	1	1	0	0	0	0	0	0	0	0	2020-02-02	pctt	0.248
8	30	0	2020-01-21	2020-02-26		2020-01-22	2020-02-26	0	0	0	0	0	1	0	1	1	0	1	1	0	0	0	0	0	0	0	0	2020-01-22	pctt	0.194
8	30	0	2020-01-21	2020-02-26		2020-01-22	2020-02-26	0	0	0	0	0	1	0	1	1	0	1	1	0	0	0	0	0	0	0	0	2020-01-26	eoval	0
8	30	0	2020-01-21	2020-02-26		2020-01-22	2020-02-26	0	0	0	0	0	1	0	1	1	0	1	1	0	0	0	0	0	0	0	0	2020-02-06	mpv	9.5
8	30	0	2020-01-21	2020-02-26		2020-01-22	2020-02-26	0	0	0	0	0	1	0	1	1	0	1	1	0	0	0	0	0	0	0	0	2020-02-04	pt	9.5
8	30	0	2020-01-21	2020-02-26		2020-01-22	2020-02-26	0	0	0	0	0	1	0	1	1	0	1	1	0	0	0	0	0	0	0	0	2020-02-17	basoper	0.8
8	30	0	2020-01-21	2020-02-26		2020-01-22	2020-02-26	0	0	0	0	0	1	0	1	1	0	1	1	0	0	0	0	0	0	0	0	2020-02-09	eoval	0.14
8	30	0	2020-01-21	2020-02-26		2020-01-22	2020-02-26	0	0	0	0	0	1	0	1	1	0	1	1	0	0	0	0	0	0	0	0	2020-02-17	neutper	61.8
8	30	0	2020-01-21	2020-02-26		2020-01-22	2020-02-26	0	0	0	0	0	1	0	1	1	0	1	1	0	0	0	0	0	0	0	0	2020-02-13	alb	36.9
8	30	0	2020-01-21	2020-02-26		2020-01-22	2020-02-26	0	0	0	0	0	1	0	1	1	0	1	1	0	0	0	0	0	0	0	0	2020-02-09	alb	34.4
8	30	0	2020-01-21	2020-02-26		2020-01-22	2020-02-26	0	0	0	0	0	1	0	1	1	0	1	1	0	0	0	0	0	0	0	0	2020-01-22	neutval	3.6
8	30	0	2020-01-21	2020-02-26		2020-01-22	2020-02-26	0	0	0	0	0	1	0	1	1	0	1	1	0	0	0	0	0	0	0	0	2020-01-26	eoper	0
8	30	0	2020-01-21	2020-02-26		2020-01-22	2020-02-26	0	0	0	0	0	1	0	1	1	0	1	1	0	0	0	0	0	0	0	0	2020-02-09	plt	333
8	30	0	2020-01-21	2020-02-26		2020-01-22	2020-02-26	0	0	0	0	0	1	0	1	1	0	1	1	0	0	0	0	0	0	0	0	2020-02-17	neutval	3.51
8	30	0	2020-01-21	2020-02-26		2020-01-22	2020-02-26	0	0	0	0	0	1	0	1	1	0	1	1	0	0	0	0	0	0	0	0	2020-02-09	crp	35.98
8	30	0	2020-01-21	2020-02-26		2020-01-22	2020-02-26	0	0	0	0	0	1	0	1	1	0	1	1	0	0	0	0	0	0	0	0	2020-01-23	pctt	0.238
8	30	0	2020-01-21	2020-02-26		2020-01-22	2020-02-26	0	0	0	0	0	1	0	1	1	0	1	1	0	0	0	0	0	0	0	0	2020-01-30	lymval	1.39
8	30	0	2020-01-21	2020-02-26		2020-01-22	2020-02-26	0	0	0	0	0	1	0	1	1	0	1	1	0	0	0	0	0	0	0	0	2020-02-06	tp	65.9
8	30	0	2020-01-21	2020-02-26		2020-01-22	2020-02-26	0	0	0	0	0	1	0	1	1	0	1	1	0	0	0	0	0	0	0	0	2020-02-04	pctt	0.377
8	30	0	2020-01-21	2020-02-26		2020-01-22	2020-02-26	0	0	0	0	0	1	0	1	1	0	1	1	0	0	0	0	0	0	0	0	2020-02-04	aptt	22.7
8	30	0	2020-01-21	2020-02-26		2020-01-22	2020-02-26	0	0	0	0	0	1	0	1	1	0	1	1	0	0	0	0	0	0	0	0	2020-02-09	eoper	2.4
8	30	0	2020-01-21	2020-02-26		2020-01-22	2020-02-26	0	0	0	0	0	1	0	1	1	0	1	1	0	0	0	0	0	0	0	0	2020-01-30	neutval	1.44
8	30	0	2020-01-21	2020-02-26		2020-01-22	2020-02-26	0	0	0	0	0	1	0	1	1	0	1	1	0	0	0	0	0	0	0	0	2020-02-02	plt	246
8	30	0	2020-01-21	2020-02-26		2020-01-22	2020-02-26	0	0	0	0	0	1	0	1	1	0	1	1	0	0	0	0	0	0	0	0	2020-02-17	plt	213
8	30	0	2020-01-21	2020-02-26		2020-01-22	2020-02-26	0	0	0	0	0	1	0	1	1	0	1	1	0	0	0	0	0	0	0	0	2020-02-13	pct	0.7
8	30	0	2020-01-21	2020-02-26		2020-01-22	2020-02-26	0	0	0	0	0	1	0	1	1	0	1	1	0	0	0	0	0	0	0	0	2020-02-13	plt	249
8	30	0	2020-01-21	2020-02-26		2020-01-22	2020-02-26	0	0	0	0	0	1	0	1	1	0	1	1	0	0	0	0	0	0	0	0	2020-02-02	basoper	0.1
8	30	0	2020-01-21	2020-02-26		2020-01-22	2020-02-26	0	0	0	0	0	1	0	1	1	0	1	1	0	0	0	0	0	0	0	0	2020-02-02	tp	68
8	30	0	2020-01-21	2020-02-26		2020-01-22	2020-02-26	0	0	0	0	0	1	0	1	1	0	1	1	0	0	0	0	0	0	0	0	2020-02-02	basoval	0
8	30	0	2020-01-21	2020-02-26		2020-01-22	2020-02-26	0	0	0	0	0	1	0	1	1	0	1	1	0	0	0	0	0	0	0	0	2020-01-30	crp	76
8	30	0	2020-01-21	2020-02-26		2020-01-22	2020-02-26	0	0	0	0	0	1	0	1	1	0	1	1	0	0	0	0	0	0	0	0	2020-02-04	neutval	5.16
8	30	0	2020-01-21	2020-02-26		2020-01-22	2020-02-26	0	0	0	0	0	1	0	1	1	0	1	1	0	0	0	0	0	0	0	0	2020-02-02	eoper	0
8	30	0	2020-01-21	2020-02-26		2020-01-22	2020-02-26	0	0	0	0	0	1	0	1	1	0	1	1	0	0	0	0	0	0	0	0	2020-02-17	eoval	0.24
8	30	0	2020-01-21	2020-02-26		2020-01-22	2020-02-26	0	0	0	0	0	1	0	1	1	0	1	1	0	0	0	0	0	0	0	0	2020-02-04	plt	375
8	30	0	2020-01-21	2020-02-26		2020-01-22	2020-02-26	0	0	0	0	0	1	0	1	1	0	1	1	0	0	0	0	0	0	0	0	2020-01-23	lymper	45.2
8	30	0	2020-01-21	2020-02-26		2020-01-22	2020-02-26	0	0	0	0	0	1	0	1	1	0	1	1	0	0	0	0	0	0	0	0	2020-02-02	neutper	76.9
8	30	0	2020-01-21	2020-02-26		2020-01-22	2020-02-26	0	0	0	0	0	1	0	1	1	0	1	1	0	0	0	0	0	0	0	0	2020-01-23	ldh	295
8	30	0	2020-01-21	2020-02-26		2020-01-22	2020-02-26	0	0	0	0	0	1	0	1	1	0	1	1	0	0	0	0	0	0	0	0	2020-02-06	alb	36
8	30	0	2020-01-21	2020-02-26		2020-01-22	2020-02-26	0	0	0	0	0	1	0	1	1	0	1	1	0	0	0	0	0	0	0	0	2020-02-06	pct	0.3
8	30	0	2020-01-21	2020-02-26		2020-01-22	2020-02-26	0	0	0	0	0	1	0	1	1	0	1	1	0	0	0	0	0	0	0	0	2020-02-13	eoval	0.12
8	30	0	2020-01-21	2020-02-26		2020-01-22	2020-02-26	0	0	0	0	0	1	0	1	1	0	1	1	0	0	0	0	0	0	0	0	2020-02-17	pct	0.108
8	30	0	2020-01-21	2020-02-26		2020-01-22	2020-02-26	0	0	0	0	0	1	0	1	1	0	1	1	0	0	0	0	0	0	0	0	2020-01-30	lymper	44.4
8	30	0	2020-01-21	2020-02-26		2020-01-22	2020-02-26	0	0	0	0	0	1	0	1	1	0	1	1	0	0	0	0	0	0	0	0	2020-01-30	pctt	0.155
8	30	0	2020-01-21	2020-02-26		2020-01-22	2020-02-26	0	0	0	0	0	1	0	1	1	0	1	1	0	0	0	0	0	0	0	0	2020-01-24	fib	2.69
8	30	0	2020-01-21	2020-02-26		2020-01-22	2020-02-26	0	0	0	0	0	1	0	1	1	0	1	1	0	0	0	0	0	0	0	0	2020-02-13	pctt	0.247
8	30	0	2020-01-21	2020-02-26		2020-01-22	2020-02-26	0	0	0	0	0	1	0	1	1	0	1	1	0	0	0	0	0	0	0	0	2020-02-04	lymval	0.74
8	30	0	2020-01-21	2020-02-26		2020-01-22	2020-02-26	0	0	0	0	0	1	0	1	1	0	1	1	0	0	0	0	0	0	0	0	2020-01-23	crp	36.7
8	30	0	2020-01-21	2020-02-26		2020-01-22	2020-02-26	0	0	0	0	0	1	0	1	1	0	1	1	0	0	0	0	0	0	0	0	2020-01-23	mpv	9.3
8	30	0	2020-01-21	2020-02-26		2020-01-22	2020-02-26	0	0	0	0	0	1	0	1	1	0	1	1	0	0	0	0	0	0	0	0	2020-01-23	crp	13.3
8	30	0	2020-01-21	2020-02-26		2020-01-22	2020-02-26	0	0	0	0	0	1	0	1	1	0	1	1	0	0	0	0	0	0	0	0	2020-02-17	mpv	10.2
8	30	0	2020-01-21	2020-02-26		2020-01-22	2020-02-26	0	0	0	0	0	1	0	1	1	0	1	1	0	0	0	0	0	0	0	0	2020-02-06	pdw	16.1
8	30	0	2020-01-21	2020-02-26		2020-01-22	2020-02-26	0	0	0	0	0	1	0	1	1	0	1	1	0	0	0	0	0	0	0	0	2020-02-04	inr	0.8
8	30	0	2020-01-21	2020-02-26		2020-01-22	2020-02-26	0	0	0	0	0	1	0	1	1	0	1	1	0	0	0	0	0	0	0	0	2020-02-13	crp	7.22
8	30	0	2020-01-21	2020-02-26		2020-01-22	2020-02-26	0	0	0	0	0	1	0	1	1	0	1	1	0	0	0	0	0	0	0	0	2020-02-09	urea	5.15
8	30	0	2020-01-21	2020-02-26		2020-01-22	2020-02-26	0	0	0	0	0	1	0	1	1	0	1	1	0	0	0	0	0	0	0	0	2020-01-24	tt	16.1
8	30	0	2020-01-21	2020-02-26		2020-01-22	2020-02-26	0	0	0	0	0	1	0	1	1	0	1	1	0	0	0	0	0	0	0	0	2020-01-26	lymper	24.9
8	30	0	2020-01-21	2020-02-26		2020-01-22	2020-02-26	0	0	0	0	0	1	0	1	1	0	1	1	0	0	0	0	0	0	0	0	2020-02-06	ldh	326
8	30	0	2020-01-21	2020-02-26		2020-01-22	2020-02-26	0	0	0	0	0	1	0	1	1	0	1	1	0	0	0	0	0	0	0	0	2020-02-17	basoval	0.05
8	30	0	2020-01-21	2020-02-26		2020-01-22	2020-02-26	0	0	0	0	0	1	0	1	1	0	1	1	0	0	0	0	0	0	0	0	2020-02-13	tp	66.9
8	30	0	2020-01-21	2020-02-26		2020-01-22	2020-02-26	0	0	0	0	0	1	0	1	1	0	1	1	0	0	0	0	0	0	0	0	2020-02-09	pdw	16.2
8	30	0	2020-01-21	2020-02-26		2020-01-22	2020-02-26	0	0	0	0	0	1	0	1	1	0	1	1	0	0	0	0	0	0	0	0	2020-02-13	mpv	9.9
8	30	0	2020-01-21	2020-02-26		2020-01-22	2020-02-26	0	0	0	0	0	1	0	1	1	0	1	1	0	0	0	0	0	0	0	0	2020-01-26	pctt	0.147
8	30	0	2020-01-21	2020-02-26		2020-01-22	2020-02-26	0	0	0	0	0	1	0	1	1	0	1	1	0	0	0	0	0	0	0	0	2020-02-02	alb	37
8	30	0	2020-01-21	2020-02-26		2020-01-22	2020-02-26	0	0	0	0	0	1	0	1	1	0	1	1	0	0	0	0	0	0	0	0	2020-02-06	neutper	80.3
8	30	0	2020-01-21	2020-02-26		2020-01-22	2020-02-26	0	0	0	0	0	1	0	1	1	0	1	1	0	0	0	0	0	0	0	0	2020-02-17	ast	23
8	30	0	2020-01-21	2020-02-26		2020-01-22	2020-02-26	0	0	0	0	0	1	0	1	1	0	1	1	0	0	0	0	0	0	0	0	2020-01-30	ldh	518
8	30	0	2020-01-21	2020-02-26		2020-01-22	2020-02-26	0	0	0	0	0	1	0	1	1	0	1	1	0	0	0	0	0	0	0	0	2020-01-23	basoper	0.3
8	30	0	2020-01-21	2020-02-26		2020-01-22	2020-02-26	0	0	0	0	0	1	0	1	1	0	1	1	0	0	0	0	0	0	0	0	2020-01-26	pdw	15.6
8	30	0	2020-01-21	2020-02-26		2020-01-22	2020-02-26	0	0	0	0	0	1	0	1	1	0	1	1	0	0	0	0	0	0	0	0	2020-01-30	basoval	0
8	30	0	2020-01-21	2020-02-26		2020-01-22	2020-02-26	0	0	0	0	0	1	0	1	1	0	1	1	0	0	0	0	0	0	0	0	2020-02-02	ldh	631
8	30	0	2020-01-21	2020-02-26		2020-01-22	2020-02-26	0	0	0	0	0	1	0	1	1	0	1	1	0	0	0	0	0	0	0	0	2020-01-26	mpv	9.6
8	30	0	2020-01-21	2020-02-26		2020-01-22	2020-02-26	0	0	0	0	0	1	0	1	1	0	1	1	0	0	0	0	0	0	0	0	2020-02-13	lymper	21.4
8	30	0	2020-01-21	2020-02-26		2020-01-22	2020-02-26	0	0	0	0	0	1	0	1	1	0	1	1	0	0	0	0	0	0	0	0	2020-01-26	basoval	0.01
8	30	0	2020-01-21	2020-02-26		2020-01-22	2020-02-26	0	0	0	0	0	1	0	1	1	0	1	1	0	0	0	0	0	0	0	0	2020-01-24	ddimer	0.47
8	30	0	2020-01-21	2020-02-26		2020-01-22	2020-02-26	0	0	0	0	0	1	0	1	1	0	1	1	0	0	0	0	0	0	0	0	2020-01-26	plt	152
8	30	0	2020-01-21	2020-02-26		2020-01-22	2020-02-26	0	0	0	0	0	1	0	1	1	0	1	1	0	0	0	0	0	0	0	0	2020-02-06	eoper	1.3
8	30	0	2020-01-21	2020-02-26		2020-01-22	2020-02-26	0	0	0	0	0	1	0	1	1	0	1	1	0	0	0	0	0	0	0	0	2020-02-02	crp	83.37
8	30	0	2020-01-21	2020-02-26		2020-01-22	2020-02-26	0	0	0	0	0	1	0	1	1	0	1	1	0	0	0	0	0	0	0	0	2020-02-09	basoval	0.02
8	30	0	2020-01-21	2020-02-26		2020-01-22	2020-02-26	0	0	0	0	0	1	0	1	1	0	1	1	0	0	0	0	0	0	0	0	2020-02-13	lymval	1.12
8	30	0	2020-01-21	2020-02-26		2020-01-22	2020-02-26	0	0	0	0	0	1	0	1	1	0	1	1	0	0	0	0	0	0	0	0	2020-02-17	eoper	4.3
8	30	0	2020-01-21	2020-02-26		2020-01-22	2020-02-26	0	0	0	0	0	1	0	1	1	0	1	1	0	0	0	0	0	0	0	0	2020-02-02	mpv	10.1
8	30	0	2020-01-21	2020-02-26		2020-01-22	2020-02-26	0	0	0	0	0	1	0	1	1	0	1	1	0	0	0	0	0	0	0	0	2020-02-06	basoval	0
8	30	0	2020-01-21	2020-02-26		2020-01-22	2020-02-26	0	0	0	0	0	1	0	1	1	0	1	1	0	0	0	0	0	0	0	0	2020-02-13	eoper	2.3
8	30	0	2020-01-21	2020-02-26		2020-01-22	2020-02-26	0	0	0	0	0	1	0	1	1	0	1	1	0	0	0	0	0	0	0	0	2020-01-24	inr	0.83
8	30	0	2020-01-21	2020-02-26		2020-01-22	2020-02-26	0	0	0	0	0	1	0	1	1	0	1	1	0	0	0	0	0	0	0	0	2020-02-06	basoper	0
8	30	0	2020-01-21	2020-02-26		2020-01-22	2020-02-26	0	0	0	0	0	1	0	1	1	0	1	1	0	0	0	0	0	0	0	0	2020-01-23	neutper	41.4
8	30	0	2020-01-21	2020-02-26		2020-01-22	2020-02-26	0	0	0	0	0	1	0	1	1	0	1	1	0	0	0	0	0	0	0	0	2020-01-23	ckmb	0.83
8	30	0	2020-01-21	2020-02-26		2020-01-22	2020-02-26	0	0	0	0	0	1	0	1	1	0	1	1	0	0	0	0	0	0	0	0	2020-02-13	neutper	68.1
8	30	0	2020-01-21	2020-02-26		2020-01-22	2020-02-26	0	0	0	0	0	1	0	1	1	0	1	1	0	0	0	0	0	0	0	0	2020-01-22	plt	251
8	30	0	2020-01-21	2020-02-26		2020-01-22	2020-02-26	0	0	0	0	0	1	0	1	1	0	1	1	0	0	0	0	0	0	0	0	2020-02-04	eoper	0.1
8	30	0	2020-01-21	2020-02-26		2020-01-22	2020-02-26	0	0	0	0	0	1	0	1	1	0	1	1	0	0	0	0	0	0	0	0	2020-01-22	lymper	23.1
8	30	0	2020-01-21	2020-02-26		2020-01-22	2020-02-26	0	0	0	0	0	1	0	1	1	0	1	1	0	0	0	0	0	0	0	0	2020-02-17	crp	5.84
8	30	0	2020-01-21	2020-02-26		2020-01-22	2020-02-26	0	0	0	0	0	1	0	1	1	0	1	1	0	0	0	0	0	0	0	0	2020-02-09	lymval	0.85
8	30	0	2020-01-21	2020-02-26		2020-01-22	2020-02-26	0	0	0	0	0	1	0	1	1	0	1	1	0	0	0	0	0	0	0	0	2020-01-30	neutper	46.2
8	30	0	2020-01-21	2020-02-26		2020-01-22	2020-02-26	0	0	0	0	0	1	0	1	1	0	1	1	0	0	0	0	0	0	0	0	2020-01-26	pct	0.05
8	30	0	2020-01-21	2020-02-26		2020-01-22	2020-02-26	0	0	0	0	0	1	0	1	1	0	1	1	0	0	0	0	0	0	0	0	2020-01-23	eoper	0.1
8	30	0	2020-01-21	2020-02-26		2020-01-22	2020-02-26	0	0	0	0	0	1	0	1	1	0	1	1	0	0	0	0	0	0	0	0	2020-02-09	lymper	15
8	30	0	2020-01-21	2020-02-26		2020-01-22	2020-02-26	0	0	0	0	0	1	0	1	1	0	1	1	0	0	0	0	0	0	0	0	2020-01-23	ast	122
8	30	0	2020-01-21	2020-02-26		2020-01-22	2020-02-26	0	0	0	0	0	1	0	1	1	0	1	1	0	0	0	0	0	0	0	0	2020-02-17	pdw	16.1
8	30	0	2020-01-21	2020-02-26		2020-01-22	2020-02-26	0	0	0	0	0	1	0	1	1	0	1	1	0	0	0	0	0	0	0	0	2020-02-02	lymval	0.85
8	30	0	2020-01-21	2020-02-26		2020-01-22	2020-02-26	0	0	0	0	0	1	0	1	1	0	1	1	0	0	0	0	0	0	0	0	2020-01-22	lymval	1.31
8	30	0	2020-01-21	2020-02-26		2020-01-22	2020-02-26	0	0	0	0	0	1	0	1	1	0	1	1	0	0	0	0	0	0	0	0	2020-01-23	lymval	2.39
8	30	0	2020-01-21	2020-02-26		2020-01-22	2020-02-26	0	0	0	0	0	1	0	1	1	0	1	1	0	0	0	0	0	0	0	0	2020-02-13	pdw	16.2
8	30	0	2020-01-21	2020-02-26		2020-01-22	2020-02-26	0	0	0	0	0	1	0	1	1	0	1	1	0	0	0	0	0	0	0	0	2020-01-30	basoper	0.2
8	30	0	2020-01-21	2020-02-26		2020-01-22	2020-02-26	0	0	0	0	0	1	0	1	1	0	1	1	0	0	0	0	0	0	0	0	2020-02-17	alb	37.2
8	30	0	2020-01-21	2020-02-26		2020-01-22	2020-02-26	0	0	0	0	0	1	0	1	1	0	1	1	0	0	0	0	0	0	0	0	2020-01-30	alb	37.9
8	30	0	2020-01-21	2020-02-26		2020-01-22	2020-02-26	0	0	0	0	0	1	0	1	1	0	1	1	0	0	0	0	0	0	0	0	2020-02-04	basoval	0
8	30	0	2020-01-21	2020-02-26		2020-01-22	2020-02-26	0	0	0	0	0	1	0	1	1	0	1	1	0	0	0	0	0	0	0	0	2020-02-09	pctt	0.312
8	30	0	2020-01-21	2020-02-26		2020-01-22	2020-02-26	0	0	0	0	0	1	0	1	1	0	1	1	0	0	0	0	0	0	0	0	2020-01-23	tp	83.9
8	30	0	2020-01-21	2020-02-26		2020-01-22	2020-02-26	0	0	0	0	0	1	0	1	1	0	1	1	0	0	0	0	0	0	0	0	2020-02-06	crp	34.12
8	30	0	2020-01-21	2020-02-26		2020-01-22	2020-02-26	0	0	0	0	0	1	0	1	1	0	1	1	0	0	0	0	0	0	0	0	2020-02-17	lymper	25
8	30	0	2020-01-21	2020-02-26		2020-01-22	2020-02-26	0	0	0	0	0	1	0	1	1	0	1	1	0	0	0	0	0	0	0	0	2020-02-06	lymper	11.5
8	30	0	2020-01-21	2020-02-26		2020-01-22	2020-02-26	0	0	0	0	0	1	0	1	1	0	1	1	0	0	0	0	0	0	0	0	2020-01-22	basoval	0.02
8	30	0	2020-01-21	2020-02-26		2020-01-22	2020-02-26	0	0	0	0	0	1	0	1	1	0	1	1	0	0	0	0	0	0	0	0	2020-01-30	crp	54.32
8	30	0	2020-01-21	2020-02-26		2020-01-22	2020-02-26	0	0	0	0	0	1	0	1	1	0	1	1	0	0	0	0	0	0	0	0	2020-01-30	tp	66.3
8	30	0	2020-01-21	2020-02-26		2020-01-22	2020-02-26	0	0	0	0	0	1	0	1	1	0	1	1	0	0	0	0	0	0	0	0	2020-02-04	mpv	10
8	30	0	2020-01-21	2020-02-26		2020-01-22	2020-02-26	0	0	0	0	0	1	0	1	1	0	1	1	0	0	0	0	0	0	0	0	2020-02-09	ddimer	2.76
8	30	0	2020-01-21	2020-02-26		2020-01-22	2020-02-26	0	0	0	0	0	1	0	1	1	0	1	1	0	0	0	0	0	0	0	0	2020-02-17	urea	3.87
8	30	0	2020-01-21	2020-02-26		2020-01-22	2020-02-26	0	0	0	0	0	1	0	1	1	0	1	1	0	0	0	0	0	0	0	0	2020-02-09	basoper	0.4
8	30	0	2020-01-21	2020-02-26		2020-01-22	2020-02-26	0	0	0	0	0	1	0	1	1	0	1	1	0	0	0	0	0	0	0	0	2020-01-23	alb	49.6
8	30	0	2020-01-21	2020-02-26		2020-01-22	2020-02-26	0	0	0	0	0	1	0	1	1	0	1	1	0	0	0	0	0	0	0	0	2020-01-22	crp	10.42
8	30	0	2020-01-21	2020-02-26		2020-01-22	2020-02-26	0	0	0	0	0	1	0	1	1	0	1	1	0	0	0	0	0	0	0	0	2020-02-06	eoval	0.09
8	30	0	2020-01-21	2020-02-26		2020-01-22	2020-02-26	0	0	0	0	0	1	0	1	1	0	1	1	0	0	0	0	0	0	0	0	2020-02-17	pctt	0.217
8	30	0	2020-01-21	2020-02-26		2020-01-22	2020-02-26	0	0	0	0	0	1	0	1	1	0	1	1	0	0	0	0	0	0	0	0	2020-01-22	eoval	0.01
8	30	0	2020-01-21	2020-02-26		2020-01-22	2020-02-26	0	0	0	0	0	1	0	1	1	0	1	1	0	0	0	0	0	0	0	0	2020-02-13	basoval	0.03
8	30	0	2020-01-21	2020-02-26		2020-01-22	2020-02-26	0	0	0	0	0	1	0	1	1	0	1	1	0	0	0	0	0	0	0	0	2020-02-06	pctt	0.341
8	30	0	2020-01-21	2020-02-26		2020-01-22	2020-02-26	0	0	0	0	0	1	0	1	1	0	1	1	0	0	0	0	0	0	0	0	2020-02-17	ldh	207
8	30	0	2020-01-21	2020-02-26		2020-01-22	2020-02-26	0	0	0	0	0	1	0	1	1	0	1	1	0	0	0	0	0	0	0	0	2020-02-04	neutper	81.7
8	30	0	2020-01-21	2020-02-26		2020-01-22	2020-02-26	0	0	0	0	0	1	0	1	1	0	1	1	0	0	0	0	0	0	0	0	2020-02-04	lymper	11.8
8	30	0	2020-01-21	2020-02-26		2020-01-22	2020-02-26	0	0	0	0	0	1	0	1	1	0	1	1	0	0	0	0	0	0	0	0	2020-02-09	ast	17
8	30	0	2020-01-21	2020-02-26		2020-01-22	2020-02-26	0	0	0	0	0	1	0	1	1	0	1	1	0	0	0	0	0	0	0	0	2020-02-06	ddimer	2.82
8	30	0	2020-01-21	2020-02-26		2020-01-22	2020-02-26	0	0	0	0	0	1	0	1	1	0	1	1	0	0	0	0	0	0	0	0	2020-02-09	ldh	259
8	30	0	2020-01-21	2020-02-26		2020-01-22	2020-02-26	0	0	0	0	0	1	0	1	1	0	1	1	0	0	0	0	0	0	0	0	2020-02-09	neutval	4.15
8	30	0	2020-01-21	2020-02-26		2020-01-22	2020-02-26	0	0	0	0	0	1	0	1	1	0	1	1	0	0	0	0	0	0	0	0	2020-02-06	ast	26
8	30	0	2020-01-21	2020-02-26		2020-01-22	2020-02-26	0	0	0	0	0	1	0	1	1	0	1	1	0	0	0	0	0	0	0	0	2020-01-23	plt	257
8	30	0	2020-01-21	2020-02-26		2020-01-22	2020-02-26	0	0	0	0	0	1	0	1	1	0	1	1	0	0	0	0	0	0	0	0	2020-01-22	eoper	0.2
8	30	0	2020-01-21	2020-02-26		2020-01-22	2020-02-26	0	0	0	0	0	1	0	1	1	0	1	1	0	0	0	0	0	0	0	0	2020-02-13	ddimer	1.96
8	30	0	2020-01-21	2020-02-26		2020-01-22	2020-02-26	0	0	0	0	0	1	0	1	1	0	1	1	0	0	0	0	0	0	0	0	2020-01-22	neutper	63.2
8	30	0	2020-01-21	2020-02-26		2020-01-22	2020-02-26	0	0	0	0	0	1	0	1	1	0	1	1	0	0	0	0	0	0	0	0	2020-01-24	pt	9.8
8	30	0	2020-01-21	2020-02-26		2020-01-22	2020-02-26	0	0	0	0	0	1	0	1	1	0	1	1	0	0	0	0	0	0	0	0	2020-02-09	pct	0.4
8	30	0	2020-01-21	2020-02-26		2020-01-22	2020-02-26	0	0	0	0	0	1	0	1	1	0	1	1	0	0	0	0	0	0	0	0	2020-02-02	lymper	16.9
8	30	0	2020-01-21	2020-02-26		2020-01-22	2020-02-26	0	0	0	0	0	1	0	1	1	0	1	1	0	0	0	0	0	0	0	0	2020-01-23	neutval	2.19
8	30	0	2020-01-21	2020-02-26		2020-01-22	2020-02-26	0	0	0	0	0	1	0	1	1	0	1	1	0	0	0	0	0	0	0	0	2020-02-09	mpv	9.4
8	30	0	2020-01-21	2020-02-26		2020-01-22	2020-02-26	0	0	0	0	0	1	0	1	1	0	1	1	0	0	0	0	0	0	0	0	2020-02-02	neutval	3.87
8	30	0	2020-01-21	2020-02-26		2020-01-22	2020-02-26	0	0	0	0	0	1	0	1	1	0	1	1	0	0	0	0	0	0	0	0	2020-01-26	neutval	3.21
8	30	0	2020-01-21	2020-02-26		2020-01-22	2020-02-26	0	0	0	0	0	1	0	1	1	0	1	1	0	0	0	0	0	0	0	0	2020-01-30	mpv	10.2
8	30	0	2020-01-21	2020-02-26		2020-01-22	2020-02-26	0	0	0	0	0	1	0	1	1	0	1	1	0	0	0	0	0	0	0	0	2020-01-23	eoval	0
8	30	0	2020-01-21	2020-02-26		2020-01-22	2020-02-26	0	0	0	0	0	1	0	1	1	0	1	1	0	0	0	0	0	0	0	0	2020-01-26	crp	18.39
8	30	0	2020-01-21	2020-02-26		2020-01-22	2020-02-26	0	0	0	0	0	1	0	1	1	0	1	1	0	0	0	0	0	0	0	0	2020-02-02	urea	3.38
8	30	0	2020-01-21	2020-02-26		2020-01-22	2020-02-26	0	0	0	0	0	1	0	1	1	0	1	1	0	0	0	0	0	0	0	0	2020-02-04	eoval	0.01
8	30	0	2020-01-21	2020-02-26		2020-01-22	2020-02-26	0	0	0	0	0	1	0	1	1	0	1	1	0	0	0	0	0	0	0	0	2020-01-30	eoval	0
8	30	0	2020-01-21	2020-02-26		2020-01-22	2020-02-26	0	0	0	0	0	1	0	1	1	0	1	1	0	0	0	0	0	0	0	0	2020-02-13	ast	22
8	30	0	2020-01-21	2020-02-26		2020-01-22	2020-02-26	0	0	0	0	0	1	0	1	1	0	1	1	0	0	0	0	0	0	0	0	2020-01-30	plt	152
8	30	0	2020-01-21	2020-02-26		2020-01-22	2020-02-26	0	0	0	0	0	1	0	1	1	0	1	1	0	0	0	0	0	0	0	0	2020-02-04	crp	42.41
8	30	0	2020-01-21	2020-02-26		2020-01-22	2020-02-26	0	0	0	0	0	1	0	1	1	0	1	1	0	0	0	0	0	0	0	0	2020-01-23	pct	0.062
8	30	0	2020-01-21	2020-02-26		2020-01-22	2020-02-26	0	0	0	0	0	1	0	1	1	0	1	1	0	0	0	0	0	0	0	0	2020-01-23	urea	3.54
8	30	0	2020-01-21	2020-02-26		2020-01-22	2020-02-26	0	0	0	0	0	1	0	1	1	0	1	1	0	0	0	0	0	0	0	0	2020-01-23	pdw	15.7
8	30	0	2020-01-21	2020-02-26		2020-01-22	2020-02-26	0	0	0	0	0	1	0	1	1	0	1	1	0	0	0	0	0	0	0	0	2020-01-22	basoper	0.4
8	30	0	2020-01-21	2020-02-26		2020-01-22	2020-02-26	0	0	0	0	0	1	0	1	1	0	1	1	0	0	0	0	0	0	0	0	2020-01-26	lymval	1.17
8	30	0	2020-01-21	2020-02-26		2020-01-22	2020-02-26	0	0	0	0	0	1	0	1	1	0	1	1	0	0	0	0	0	0	0	0	2020-01-26	neutper	67.9
8	30	0	2020-01-21	2020-02-26		2020-01-22	2020-02-26	0	0	0	0	0	1	0	1	1	0	1	1	0	0	0	0	0	0	0	0	2020-02-02	eoval	0
8	30	0	2020-01-21	2020-02-26		2020-01-22	2020-02-26	0	0	0	0	0	1	0	1	1	0	1	1	0	0	0	0	0	0	0	0	2020-02-04	basoper	0.1
8	30	0	2020-01-21	2020-02-26		2020-01-22	2020-02-26	0	0	0	0	0	1	0	1	1	0	1	1	0	0	0	0	0	0	0	0	2020-02-06	neutval	5.18
8	30	0	2020-01-21	2020-02-26		2020-01-22	2020-02-26	0	0	0	0	0	1	0	1	1	0	1	1	0	0	0	0	0	0	0	0	2020-01-30	ast	98
8	30	0	2020-01-21	2020-02-26		2020-01-22	2020-02-26	0	0	0	0	0	1	0	1	1	0	1	1	0	0	0	0	0	0	0	0	2020-02-17	ddimer	2.68
8	30	0	2020-01-21	2020-02-26		2020-01-22	2020-02-26	0	0	0	0	0	1	0	1	1	0	1	1	0	0	0	0	0	0	0	0	2020-02-06	lymval	0.74
8	30	0	2020-01-21	2020-02-26		2020-01-22	2020-02-26	0	0	0	0	0	1	0	1	1	0	1	1	0	0	0	0	0	0	0	0	2020-02-09	tp	64.5
8	30	0	2020-01-21	2020-02-26		2020-01-22	2020-02-26	0	0	0	0	0	1	0	1	1	0	1	1	0	0	0	0	0	0	0	0	2020-02-06	plt	359
8	30	0	2020-01-21	2020-02-26		2020-01-22	2020-02-26	0	0	0	0	0	1	0	1	1	0	1	1	0	0	0	0	0	0	0	0	2020-02-09	neutper	73.1
8	30	0	2020-01-21	2020-02-26		2020-01-22	2020-02-26	0	0	0	0	0	1	0	1	1	0	1	1	0	0	0	0	0	0	0	0	2020-01-26	basoper	0.2
8	30	0	2020-01-21	2020-02-26		2020-01-22	2020-02-26	0	0	0	0	0	1	0	1	1	0	1	1	0	0	0	0	0	0	0	0	2020-01-22	mpv	7.7
8	30	0	2020-01-21	2020-02-26		2020-01-22	2020-02-26	0	0	0	0	0	1	0	1	1	0	1	1	0	0	0	0	0	0	0	0	2020-02-02	pct	0.5
8	30	0	2020-01-21	2020-02-26		2020-01-22	2020-02-26	0	0	0	0	0	1	0	1	1	0	1	1	0	0	0	0	0	0	0	0	2020-02-02	pdw	16.1
8	30	0	2020-01-21	2020-02-26		2020-01-22	2020-02-26	0	0	0	0	0	1	0	1	1	0	1	1	0	0	0	0	0	0	0	0	2020-01-22	pdw	15.4
8	30	0	2020-01-21	2020-02-26		2020-01-22	2020-02-26	0	0	0	0	0	1	0	1	1	0	1	1	0	0	0	0	0	0	0	0	2020-02-17	tp	64.5
8	30	0	2020-01-21	2020-02-26		2020-01-22	2020-02-26	0	0	0	0	0	1	0	1	1	0	1	1	0	0	0	0	0	0	0	0	2020-02-04	tt	16.1
8	30	0	2020-01-21	2020-02-26		2020-01-22	2020-02-26	0	0	0	0	0	1	0	1	1	0	1	1	0	0	0	0	0	0	0	0	2020-01-30	eoper	0
8	30	0	2020-01-21	2020-02-26		2020-01-22	2020-02-26	0	0	0	0	0	1	0	1	1	0	1	1	0	0	0	0	0	0	0	0	2020-01-30	pdw	15.9
8	30	0	2020-01-21	2020-02-26		2020-01-22	2020-02-26	0	0	0	0	0	1	0	1	1	0	1	1	0	0	0	0	0	0	0	0	2020-02-02	ast	85
8	30	0	2020-01-21	2020-02-26		2020-01-22	2020-02-26	0	0	0	0	0	1	0	1	1	0	1	1	0	0	0	0	0	0	0	0	2020-01-30	urea	1.93
8	30	0	2020-01-21	2020-02-26		2020-01-22	2020-02-26	0	0	0	0	0	1	0	1	1	0	1	1	0	0	0	0	0	0	0	0	2020-02-13	urea	4.09
8	30	0	2020-01-21	2020-02-26		2020-01-22	2020-02-26	0	0	0	0	0	1	0	1	1	0	1	1	0	0	0	0	0	0	0	0	2020-02-04	pct	0.4
8	30	0	2020-01-21	2020-02-26		2020-01-22	2020-02-26	0	0	0	0	0	1	0	1	1	0	1	1	0	0	0	0	0	0	0	0	2020-01-30	pct	0.39
8	30	0	2020-01-21	2020-02-26		2020-01-22	2020-02-26	0	0	0	0	0	1	0	1	1	0	1	1	0	0	0	0	0	0	0	0	2020-01-24	aptt	23.5
9	45	0	2020-01-24	2020-02-18		2020-01-25	2020-02-18	0	0	1	0	0	1	0	1	1	1	1	0	0	0	0	0	0	0	0	0	2020-02-02	ast	29
9	45	0	2020-01-24	2020-02-18		2020-01-25	2020-02-18	0	0	1	0	0	1	0	1	1	1	1	0	0	0	0	0	0	0	0	0	2020-02-01	ldh	800
9	45	0	2020-01-24	2020-02-18		2020-01-25	2020-02-18	0	0	1	0	0	1	0	1	1	1	1	0	0	0	0	0	0	0	0	0	2020-02-01	urea	10.47
9	45	0	2020-01-24	2020-02-18		2020-01-25	2020-02-18	0	0	1	0	0	1	0	1	1	1	1	0	0	0	0	0	0	0	0	0	2020-01-26	lymval	1.22
9	45	0	2020-01-24	2020-02-18		2020-01-25	2020-02-18	0	0	1	0	0	1	0	1	1	1	1	0	0	0	0	0	0	0	0	0	2020-01-30	alb	43.5
9	45	0	2020-01-24	2020-02-18		2020-01-25	2020-02-18	0	0	1	0	0	1	0	1	1	1	1	0	0	0	0	0	0	0	0	0	2020-01-26	ast	23
9	45	0	2020-01-24	2020-02-18		2020-01-25	2020-02-18	0	0	1	0	0	1	0	1	1	1	1	0	0	0	0	0	0	0	0	0	2020-01-26	basoval	0
9	45	0	2020-01-24	2020-02-18		2020-01-25	2020-02-18	0	0	1	0	0	1	0	1	1	1	1	0	0	0	0	0	0	0	0	0	2020-01-25	mpv	9.2
9	45	0	2020-01-24	2020-02-18		2020-01-25	2020-02-18	0	0	1	0	0	1	0	1	1	1	1	0	0	0	0	0	0	0	0	0	2020-02-16	alb	40.5
9	45	0	2020-01-24	2020-02-18		2020-01-25	2020-02-18	0	0	1	0	0	1	0	1	1	1	1	0	0	0	0	0	0	0	0	0	2020-02-06	alb	28
9	45	0	2020-01-24	2020-02-18		2020-01-25	2020-02-18	0	0	1	0	0	1	0	1	1	1	1	0	0	0	0	0	0	0	0	0	2020-01-30	basoper	0
9	45	0	2020-01-24	2020-02-18		2020-01-25	2020-02-18	0	0	1	0	0	1	0	1	1	1	1	0	0	0	0	0	0	0	0	0	2020-01-30	tp	82.4
9	45	0	2020-01-24	2020-02-18		2020-01-25	2020-02-18	0	0	1	0	0	1	0	1	1	1	1	0	0	0	0	0	0	0	0	0	2020-02-02	ldh	443
9	45	0	2020-01-24	2020-02-18		2020-01-25	2020-02-18	0	0	1	0	0	1	0	1	1	1	1	0	0	0	0	0	0	0	0	0	2020-01-26	tp	73.4
9	45	0	2020-01-24	2020-02-18		2020-01-25	2020-02-18	0	0	1	0	0	1	0	1	1	1	1	0	0	0	0	0	0	0	0	0	2020-01-25	lymval	1.37
9	45	0	2020-01-24	2020-02-18		2020-01-25	2020-02-18	0	0	1	0	0	1	0	1	1	1	1	0	0	0	0	0	0	0	0	0	2020-01-26	neutval	8.51
9	45	0	2020-01-24	2020-02-18		2020-01-25	2020-02-18	0	0	1	0	0	1	0	1	1	1	1	0	0	0	0	0	0	0	0	0	2020-01-25	pct	0.061
9	45	0	2020-01-24	2020-02-18		2020-01-25	2020-02-18	0	0	1	0	0	1	0	1	1	1	1	0	0	0	0	0	0	0	0	0	2020-01-25	eoper	0
9	45	0	2020-01-24	2020-02-18		2020-01-25	2020-02-18	0	0	1	0	0	1	0	1	1	1	1	0	0	0	0	0	0	0	0	0	2020-01-26	pctt	0.17
9	45	0	2020-01-24	2020-02-18		2020-01-25	2020-02-18	0	0	1	0	0	1	0	1	1	1	1	0	0	0	0	0	0	0	0	0	2020-01-30	neutper	87.1
9	45	0	2020-01-24	2020-02-18		2020-01-25	2020-02-18	0	0	1	0	0	1	0	1	1	1	1	0	0	0	0	0	0	0	0	0	2020-02-01	alb	39.9
9	45	0	2020-01-24	2020-02-18		2020-01-25	2020-02-18	0	0	1	0	0	1	0	1	1	1	1	0	0	0	0	0	0	0	0	0	2020-02-16	lymval	1.36
9	45	0	2020-01-24	2020-02-18		2020-01-25	2020-02-18	0	0	1	0	0	1	0	1	1	1	1	0	0	0	0	0	0	0	0	0	2020-01-26	basoper	0
9	45	0	2020-01-24	2020-02-18		2020-01-25	2020-02-18	0	0	1	0	0	1	0	1	1	1	1	0	0	0	0	0	0	0	0	0	2020-01-26	lymper	11.7
9	45	0	2020-01-24	2020-02-18		2020-01-25	2020-02-18	0	0	1	0	0	1	0	1	1	1	1	0	0	0	0	0	0	0	0	0	2020-01-26	alb	40
9	45	0	2020-01-24	2020-02-18		2020-01-25	2020-02-18	0	0	1	0	0	1	0	1	1	1	1	0	0	0	0	0	0	0	0	0	2020-02-03	urea	2.94
9	45	0	2020-01-24	2020-02-18		2020-01-25	2020-02-18	0	0	1	0	0	1	0	1	1	1	1	0	0	0	0	0	0	0	0	0	2020-02-16	eoper	0.8
9	45	0	2020-01-24	2020-02-18		2020-01-25	2020-02-18	0	0	1	0	0	1	0	1	1	1	1	0	0	0	0	0	0	0	0	0	2020-01-26	neutper	81.3
9	45	0	2020-01-24	2020-02-18		2020-01-25	2020-02-18	0	0	1	0	0	1	0	1	1	1	1	0	0	0	0	0	0	0	0	0	2020-02-06	ldh	309
9	45	0	2020-01-24	2020-02-18		2020-01-25	2020-02-18	0	0	1	0	0	1	0	1	1	1	1	0	0	0	0	0	0	0	0	0	2020-02-16	plt	140
9	45	0	2020-01-24	2020-02-18		2020-01-25	2020-02-18	0	0	1	0	0	1	0	1	1	1	1	0	0	0	0	0	0	0	0	0	2020-01-25	pctt	0.162
9	45	0	2020-01-24	2020-02-18		2020-01-25	2020-02-18	0	0	1	0	0	1	0	1	1	1	1	0	0	0	0	0	0	0	0	0	2020-01-25	pdw	16.1
9	45	0	2020-01-24	2020-02-18		2020-01-25	2020-02-18	0	0	1	0	0	1	0	1	1	1	1	0	0	0	0	0	0	0	0	0	2020-02-02	tp	55.6
9	45	0	2020-01-24	2020-02-18		2020-01-25	2020-02-18	0	0	1	0	0	1	0	1	1	1	1	0	0	0	0	0	0	0	0	0	2020-01-25	lymper	11.8
9	45	0	2020-01-24	2020-02-18		2020-01-25	2020-02-18	0	0	1	0	0	1	0	1	1	1	1	0	0	0	0	0	0	0	0	0	2020-02-16	ast	23
9	45	0	2020-01-24	2020-02-18		2020-01-25	2020-02-18	0	0	1	0	0	1	0	1	1	1	1	0	0	0	0	0	0	0	0	0	2020-02-16	mpv	9.5
9	45	0	2020-01-24	2020-02-18		2020-01-25	2020-02-18	0	0	1	0	0	1	0	1	1	1	1	0	0	0	0	0	0	0	0	0	2020-02-16	neutper	68.6
9	45	0	2020-01-24	2020-02-18		2020-01-25	2020-02-18	0	0	1	0	0	1	0	1	1	1	1	0	0	0	0	0	0	0	0	0	2020-02-16	basoper	0.6
9	45	0	2020-01-24	2020-02-18		2020-01-25	2020-02-18	0	0	1	0	0	1	0	1	1	1	1	0	0	0	0	0	0	0	0	0	2020-02-16	eoval	0.04
9	45	0	2020-01-24	2020-02-18		2020-01-25	2020-02-18	0	0	1	0	0	1	0	1	1	1	1	0	0	0	0	0	0	0	0	0	2020-01-25	plt	175
9	45	0	2020-01-24	2020-02-18		2020-01-25	2020-02-18	0	0	1	0	0	1	0	1	1	1	1	0	0	0	0	0	0	0	0	0	2020-01-30	urea	5.5
9	45	0	2020-01-24	2020-02-18		2020-01-25	2020-02-18	0	0	1	0	0	1	0	1	1	1	1	0	0	0	0	0	0	0	0	0	2020-02-16	urea	3.7
9	45	0	2020-01-24	2020-02-18		2020-01-25	2020-02-18	0	0	1	0	0	1	0	1	1	1	1	0	0	0	0	0	0	0	0	0	2020-02-03	ldh	373
9	45	0	2020-01-24	2020-02-18		2020-01-25	2020-02-18	0	0	1	0	0	1	0	1	1	1	1	0	0	0	0	0	0	0	0	0	2020-01-26	plt	175
9	45	0	2020-01-24	2020-02-18		2020-01-25	2020-02-18	0	0	1	0	0	1	0	1	1	1	1	0	0	0	0	0	0	0	0	0	2020-01-26	eoper	0
9	45	0	2020-01-24	2020-02-18		2020-01-25	2020-02-18	0	0	1	0	0	1	0	1	1	1	1	0	0	0	0	0	0	0	0	0	2020-02-16	tp	63
9	45	0	2020-01-24	2020-02-18		2020-01-25	2020-02-18	0	0	1	0	0	1	0	1	1	1	1	0	0	0	0	0	0	0	0	0	2020-02-16	ldh	264
9	45	0	2020-01-24	2020-02-18		2020-01-25	2020-02-18	0	0	1	0	0	1	0	1	1	1	1	0	0	0	0	0	0	0	0	0	2020-01-30	plt	307
9	45	0	2020-01-24	2020-02-18		2020-01-25	2020-02-18	0	0	1	0	0	1	0	1	1	1	1	0	0	0	0	0	0	0	0	0	2020-01-26	crp	103.3
9	45	0	2020-01-24	2020-02-18		2020-01-25	2020-02-18	0	0	1	0	0	1	0	1	1	1	1	0	0	0	0	0	0	0	0	0	2020-01-30	lymval	1.02
9	45	0	2020-01-24	2020-02-18		2020-01-25	2020-02-18	0	0	1	0	0	1	0	1	1	1	1	0	0	0	0	0	0	0	0	0	2020-01-30	neutval	9.99
9	45	0	2020-01-24	2020-02-18		2020-01-25	2020-02-18	0	0	1	0	0	1	0	1	1	1	1	0	0	0	0	0	0	0	0	0	2020-02-02	alb	31.8
9	45	0	2020-01-24	2020-02-18		2020-01-25	2020-02-18	0	0	1	0	0	1	0	1	1	1	1	0	0	0	0	0	0	0	0	0	2020-02-16	neutval	3.7
9	45	0	2020-01-24	2020-02-18		2020-01-25	2020-02-18	0	0	1	0	0	1	0	1	1	1	1	0	0	0	0	0	0	0	0	0	2020-01-26	ldh	285
9	45	0	2020-01-24	2020-02-18		2020-01-25	2020-02-18	0	0	1	0	0	1	0	1	1	1	1	0	0	0	0	0	0	0	0	0	2020-01-25	basoper	0
9	45	0	2020-01-24	2020-02-18		2020-01-25	2020-02-18	0	0	1	0	0	1	0	1	1	1	1	0	0	0	0	0	0	0	0	0	2020-01-26	crp	56.97
9	45	0	2020-01-24	2020-02-18		2020-01-25	2020-02-18	0	0	1	0	0	1	0	1	1	1	1	0	0	0	0	0	0	0	0	0	2020-02-16	pctt	0.134
9	45	0	2020-01-24	2020-02-18		2020-01-25	2020-02-18	0	0	1	0	0	1	0	1	1	1	1	0	0	0	0	0	0	0	0	0	2020-01-30	eoval	0
9	45	0	2020-01-24	2020-02-18		2020-01-25	2020-02-18	0	0	1	0	0	1	0	1	1	1	1	0	0	0	0	0	0	0	0	0	2020-01-30	mpv	9.5
9	45	0	2020-01-24	2020-02-18		2020-01-25	2020-02-18	0	0	1	0	0	1	0	1	1	1	1	0	0	0	0	0	0	0	0	0	2020-01-30	ldh	302
9	45	0	2020-01-24	2020-02-18		2020-01-25	2020-02-18	0	0	1	0	0	1	0	1	1	1	1	0	0	0	0	0	0	0	0	0	2020-01-26	urea	3.74
9	45	0	2020-01-24	2020-02-18		2020-01-25	2020-02-18	0	0	1	0	0	1	0	1	1	1	1	0	0	0	0	0	0	0	0	0	2020-01-25	eoval	0
9	45	0	2020-01-24	2020-02-18		2020-01-25	2020-02-18	0	0	1	0	0	1	0	1	1	1	1	0	0	0	0	0	0	0	0	0	2020-02-03	alb	27.9
9	45	0	2020-01-24	2020-02-18		2020-01-25	2020-02-18	0	0	1	0	0	1	0	1	1	1	1	0	0	0	0	0	0	0	0	0	2020-02-16	basoval	0.03
9	45	0	2020-01-24	2020-02-18		2020-01-25	2020-02-18	0	0	1	0	0	1	0	1	1	1	1	0	0	0	0	0	0	0	0	0	2020-01-30	eoper	0
9	45	0	2020-01-24	2020-02-18		2020-01-25	2020-02-18	0	0	1	0	0	1	0	1	1	1	1	0	0	0	0	0	0	0	0	0	2020-01-30	basoval	0
9	45	0	2020-01-24	2020-02-18		2020-01-25	2020-02-18	0	0	1	0	0	1	0	1	1	1	1	0	0	0	0	0	0	0	0	0	2020-01-30	pct	0.46
9	45	0	2020-01-24	2020-02-18		2020-01-25	2020-02-18	0	0	1	0	0	1	0	1	1	1	1	0	0	0	0	0	0	0	0	0	2020-01-26	mpv	9.7
9	45	0	2020-01-24	2020-02-18		2020-01-25	2020-02-18	0	0	1	0	0	1	0	1	1	1	1	0	0	0	0	0	0	0	0	0	2020-02-16	lymper	25.1
9	45	0	2020-01-24	2020-02-18		2020-01-25	2020-02-18	0	0	1	0	0	1	0	1	1	1	1	0	0	0	0	0	0	0	0	0	2020-01-26	eoval	0
9	45	0	2020-01-24	2020-02-18		2020-01-25	2020-02-18	0	0	1	0	0	1	0	1	1	1	1	0	0	0	0	0	0	0	0	0	2020-02-06	ast	32
9	45	0	2020-01-24	2020-02-18		2020-01-25	2020-02-18	0	0	1	0	0	1	0	1	1	1	1	0	0	0	0	0	0	0	0	0	2020-02-02	urea	5.89
9	45	0	2020-01-24	2020-02-18		2020-01-25	2020-02-18	0	0	1	0	0	1	0	1	1	1	1	0	0	0	0	0	0	0	0	0	2020-02-16	pdw	16.1
9	45	0	2020-01-24	2020-02-18		2020-01-25	2020-02-18	0	0	1	0	0	1	0	1	1	1	1	0	0	0	0	0	0	0	0	0	2020-01-26	pdw	16.2
9	45	0	2020-01-24	2020-02-18		2020-01-25	2020-02-18	0	0	1	0	0	1	0	1	1	1	1	0	0	0	0	0	0	0	0	0	2020-01-25	basoval	0
9	45	0	2020-01-24	2020-02-18		2020-01-25	2020-02-18	0	0	1	0	0	1	0	1	1	1	1	0	0	0	0	0	0	0	0	0	2020-02-03	ast	24
9	45	0	2020-01-24	2020-02-18		2020-01-25	2020-02-18	0	0	1	0	0	1	0	1	1	1	1	0	0	0	0	0	0	0	0	0	2020-01-30	pctt	0.292
9	45	0	2020-01-24	2020-02-18		2020-01-25	2020-02-18	0	0	1	0	0	1	0	1	1	1	1	0	0	0	0	0	0	0	0	0	2020-02-16	crp	0.2
9	45	0	2020-01-24	2020-02-18		2020-01-25	2020-02-18	0	0	1	0	0	1	0	1	1	1	1	0	0	0	0	0	0	0	0	0	2020-02-06	urea	2.39
9	45	0	2020-01-24	2020-02-18		2020-01-25	2020-02-18	0	0	1	0	0	1	0	1	1	1	1	0	0	0	0	0	0	0	0	0	2020-01-30	lymper	8.9
9	45	0	2020-01-24	2020-02-18		2020-01-25	2020-02-18	0	0	1	0	0	1	0	1	1	1	1	0	0	0	0	0	0	0	0	0	2020-01-30	ast	17
9	45	0	2020-01-24	2020-02-18		2020-01-25	2020-02-18	0	0	1	0	0	1	0	1	1	1	1	0	0	0	0	0	0	0	0	0	2020-01-25	neutper	82.9
9	45	0	2020-01-24	2020-02-18		2020-01-25	2020-02-18	0	0	1	0	0	1	0	1	1	1	1	0	0	0	0	0	0	0	0	0	2020-02-06	tp	47.7
9	45	0	2020-01-24	2020-02-18		2020-01-25	2020-02-18	0	0	1	0	0	1	0	1	1	1	1	0	0	0	0	0	0	0	0	0	2020-02-01	ast	32
9	45	0	2020-01-24	2020-02-18		2020-01-25	2020-02-18	0	0	1	0	0	1	0	1	1	1	1	0	0	0	0	0	0	0	0	0	2020-01-30	crp	35.9
9	45	0	2020-01-24	2020-02-18		2020-01-25	2020-02-18	0	0	1	0	0	1	0	1	1	1	1	0	0	0	0	0	0	0	0	0	2020-01-26	pct	0.114
9	45	0	2020-01-24	2020-02-18		2020-01-25	2020-02-18	0	0	1	0	0	1	0	1	1	1	1	0	0	0	0	0	0	0	0	0	2020-01-30	pdw	16.3
9	45	0	2020-01-24	2020-02-18		2020-01-25	2020-02-18	0	0	1	0	0	1	0	1	1	1	1	0	0	0	0	0	0	0	0	0	2020-02-03	tp	48.8
9	45	0	2020-01-24	2020-02-18		2020-01-25	2020-02-18	0	0	1	0	0	1	0	1	1	1	1	0	0	0	0	0	0	0	0	0	2020-01-25	neutval	9.66
9	45	0	2020-01-24	2020-02-18		2020-01-25	2020-02-18	0	0	1	0	0	1	0	1	1	1	1	0	0	0	0	0	0	0	0	0	2020-02-01	tp	73.6
10	49	0	2020-01-22	2020-02-18		2020-01-25	2020-02-18	0	0	0	0	0	0	0	1	0	0	0	1	1	0	0	0	0	0	0	0	2020-02-06	eoval	0.07
10	49	0	2020-01-22	2020-02-18		2020-01-25	2020-02-18	0	0	0	0	0	0	0	1	0	0	0	1	1	0	0	0	0	0	0	0	2020-02-06	tp	57.6
10	49	0	2020-01-22	2020-02-18		2020-01-25	2020-02-18	0	0	0	0	0	0	0	1	0	0	0	1	1	0	0	0	0	0	0	0	2020-02-06	eoper	2.1
10	49	0	2020-01-22	2020-02-18		2020-01-25	2020-02-18	0	0	0	0	0	0	0	1	0	0	0	1	1	0	0	0	0	0	0	0	2020-01-29	neutper	70.8
10	49	0	2020-01-22	2020-02-18		2020-01-25	2020-02-18	0	0	0	0	0	0	0	1	0	0	0	1	1	0	0	0	0	0	0	0	2020-01-25	basoval	0
10	49	0	2020-01-22	2020-02-18		2020-01-25	2020-02-18	0	0	0	0	0	0	0	1	0	0	0	1	1	0	0	0	0	0	0	0	2020-01-29	basoper	0.2
10	49	0	2020-01-22	2020-02-18		2020-01-25	2020-02-18	0	0	0	0	0	0	0	1	0	0	0	1	1	0	0	0	0	0	0	0	2020-01-29	eoval	0.02
10	49	0	2020-01-22	2020-02-18		2020-01-25	2020-02-18	0	0	0	0	0	0	0	1	0	0	0	1	1	0	0	0	0	0	0	0	2020-01-26	crp	72
10	49	0	2020-01-22	2020-02-18		2020-01-25	2020-02-18	0	0	0	0	0	0	0	1	0	0	0	1	1	0	0	0	0	0	0	0	2020-01-25	lymper	29.5
10	49	0	2020-01-22	2020-02-18		2020-01-25	2020-02-18	0	0	0	0	0	0	0	1	0	0	0	1	1	0	0	0	0	0	0	0	2020-01-29	crp	66.63
10	49	0	2020-01-22	2020-02-18		2020-01-25	2020-02-18	0	0	0	0	0	0	0	1	0	0	0	1	1	0	0	0	0	0	0	0	2020-01-29	pctt	0.182
10	49	0	2020-01-22	2020-02-18		2020-01-25	2020-02-18	0	0	0	0	0	0	0	1	0	0	0	1	1	0	0	0	0	0	0	0	2020-01-29	ldh	200
10	49	0	2020-01-22	2020-02-18		2020-01-25	2020-02-18	0	0	0	0	0	0	0	1	0	0	0	1	1	0	0	0	0	0	0	0	2020-02-06	mpv	9.4
10	49	0	2020-01-22	2020-02-18		2020-01-25	2020-02-18	0	0	0	0	0	0	0	1	0	0	0	1	1	0	0	0	0	0	0	0	2020-01-29	urea	2.82
10	49	0	2020-01-22	2020-02-18		2020-01-25	2020-02-18	0	0	0	0	0	0	0	1	0	0	0	1	1	0	0	0	0	0	0	0	2020-01-26	lymval	0.72
10	49	0	2020-01-22	2020-02-18		2020-01-25	2020-02-18	0	0	0	0	0	0	0	1	0	0	0	1	1	0	0	0	0	0	0	0	2020-01-25	pctt	0.137
10	49	0	2020-01-22	2020-02-18		2020-01-25	2020-02-18	0	0	0	0	0	0	0	1	0	0	0	1	1	0	0	0	0	0	0	0	2020-01-25	basoper	0.1
10	49	0	2020-01-22	2020-02-18		2020-01-25	2020-02-18	0	0	0	0	0	0	0	1	0	0	0	1	1	0	0	0	0	0	0	0	2020-01-26	pctt	0.161
10	49	0	2020-01-22	2020-02-18		2020-01-25	2020-02-18	0	0	0	0	0	0	0	1	0	0	0	1	1	0	0	0	0	0	0	0	2020-02-06	plt	266
10	49	0	2020-01-22	2020-02-18		2020-01-25	2020-02-18	0	0	0	0	0	0	0	1	0	0	0	1	1	0	0	0	0	0	0	0	2020-01-25	pct	0.05
10	49	0	2020-01-22	2020-02-18		2020-01-25	2020-02-18	0	0	0	0	0	0	0	1	0	0	0	1	1	0	0	0	0	0	0	0	2020-01-26	ldh	211
10	49	0	2020-01-22	2020-02-18		2020-01-25	2020-02-18	0	0	0	0	0	0	0	1	0	0	0	1	1	0	0	0	0	0	0	0	2020-02-06	basoval	0.02
10	49	0	2020-01-22	2020-02-18		2020-01-25	2020-02-18	0	0	0	0	0	0	0	1	0	0	0	1	1	0	0	0	0	0	0	0	2020-02-06	ast	18
10	49	0	2020-01-22	2020-02-18		2020-01-25	2020-02-18	0	0	0	0	0	0	0	1	0	0	0	1	1	0	0	0	0	0	0	0	2020-01-26	ast	21
10	49	0	2020-01-22	2020-02-18		2020-01-25	2020-02-18	0	0	0	0	0	0	0	1	0	0	0	1	1	0	0	0	0	0	0	0	2020-01-25	plt	151
10	49	0	2020-01-22	2020-02-18		2020-01-25	2020-02-18	0	0	0	0	0	0	0	1	0	0	0	1	1	0	0	0	0	0	0	0	2020-02-06	pctt	0.251
10	49	0	2020-01-22	2020-02-18		2020-01-25	2020-02-18	0	0	0	0	0	0	0	1	0	0	0	1	1	0	0	0	0	0	0	0	2020-01-25	pdw	16.5
10	49	0	2020-01-22	2020-02-18		2020-01-25	2020-02-18	0	0	0	0	0	0	0	1	0	0	0	1	1	0	0	0	0	0	0	0	2020-01-26	neutval	1.38
10	49	0	2020-01-22	2020-02-18		2020-01-25	2020-02-18	0	0	0	0	0	0	0	1	0	0	0	1	1	0	0	0	0	0	0	0	2020-01-29	tp	61.1
10	49	0	2020-01-22	2020-02-18		2020-01-25	2020-02-18	0	0	0	0	0	0	0	1	0	0	0	1	1	0	0	0	0	0	0	0	2020-01-26	urea	2.53
10	49	0	2020-01-22	2020-02-18		2020-01-25	2020-02-18	0	0	0	0	0	0	0	1	0	0	0	1	1	0	0	0	0	0	0	0	2020-02-06	neutper	43.8
10	49	0	2020-01-22	2020-02-18		2020-01-25	2020-02-18	0	0	0	0	0	0	0	1	0	0	0	1	1	0	0	0	0	0	0	0	2020-02-06	ldh	195
10	49	0	2020-01-22	2020-02-18		2020-01-25	2020-02-18	0	0	0	0	0	0	0	1	0	0	0	1	1	0	0	0	0	0	0	0	2020-01-26	basoper	0.2
10	49	0	2020-01-22	2020-02-18		2020-01-25	2020-02-18	0	0	0	0	0	0	0	1	0	0	0	1	1	0	0	0	0	0	0	0	2020-01-29	lymval	0.84
10	49	0	2020-01-22	2020-02-18		2020-01-25	2020-02-18	0	0	0	0	0	0	0	1	0	0	0	1	1	0	0	0	0	0	0	0	2020-01-29	plt	166
10	49	0	2020-01-22	2020-02-18		2020-01-25	2020-02-18	0	0	0	0	0	0	0	1	0	0	0	1	1	0	0	0	0	0	0	0	2020-01-26	neutper	59
10	49	0	2020-01-22	2020-02-18		2020-01-25	2020-02-18	0	0	0	0	0	0	0	1	0	0	0	1	1	0	0	0	0	0	0	0	2020-01-29	pdw	16.6
10	49	0	2020-01-22	2020-02-18		2020-01-25	2020-02-18	0	0	0	0	0	0	0	1	0	0	0	1	1	0	0	0	0	0	0	0	2020-02-06	basoper	0.5
10	49	0	2020-01-22	2020-02-18		2020-01-25	2020-02-18	0	0	0	0	0	0	0	1	0	0	0	1	1	0	0	0	0	0	0	0	2020-02-06	lymper	44.6
10	49	0	2020-01-22	2020-02-18		2020-01-25	2020-02-18	0	0	0	0	0	0	0	1	0	0	0	1	1	0	0	0	0	0	0	0	2020-02-06	urea	2.87
10	49	0	2020-01-22	2020-02-18		2020-01-25	2020-02-18	0	0	0	0	0	0	0	1	0	0	0	1	1	0	0	0	0	0	0	0	2020-01-29	basoval	0.01
10	49	0	2020-01-22	2020-02-18		2020-01-25	2020-02-18	0	0	0	0	0	0	0	1	0	0	0	1	1	0	0	0	0	0	0	0	2020-02-06	lymval	1.6
10	49	0	2020-01-22	2020-02-18		2020-01-25	2020-02-18	0	0	0	0	0	0	0	1	0	0	0	1	1	0	0	0	0	0	0	0	2020-02-06	pdw	16.1
10	49	0	2020-01-22	2020-02-18		2020-01-25	2020-02-18	0	0	0	0	0	0	0	1	0	0	0	1	1	0	0	0	0	0	0	0	2020-01-29	ast	18
10	49	0	2020-01-22	2020-02-18		2020-01-25	2020-02-18	0	0	0	0	0	0	0	1	0	0	0	1	1	0	0	0	0	0	0	0	2020-01-29	eoper	0.5
10	49	0	2020-01-22	2020-02-18		2020-01-25	2020-02-18	0	0	0	0	0	0	0	1	0	0	0	1	1	0	0	0	0	0	0	0	2020-01-26	crp	38.02
10	49	0	2020-01-22	2020-02-18		2020-01-25	2020-02-18	0	0	0	0	0	0	0	1	0	0	0	1	1	0	0	0	0	0	0	0	2020-02-06	alb	31.6
10	49	0	2020-01-22	2020-02-18		2020-01-25	2020-02-18	0	0	0	0	0	0	0	1	0	0	0	1	1	0	0	0	0	0	0	0	2020-01-25	mpv	9.1
10	49	0	2020-01-22	2020-02-18		2020-01-25	2020-02-18	0	0	0	0	0	0	0	1	0	0	0	1	1	0	0	0	0	0	0	0	2020-01-26	mpv	10.9
10	49	0	2020-01-22	2020-02-18		2020-01-25	2020-02-18	0	0	0	0	0	0	0	1	0	0	0	1	1	0	0	0	0	0	0	0	2020-01-26	eoper	1.1
10	49	0	2020-01-22	2020-02-18		2020-01-25	2020-02-18	0	0	0	0	0	0	0	1	0	0	0	1	1	0	0	0	0	0	0	0	2020-01-25	eoper	1.7
10	49	0	2020-01-22	2020-02-18		2020-01-25	2020-02-18	0	0	0	0	0	0	0	1	0	0	0	1	1	0	0	0	0	0	0	0	2020-01-25	neutval	1.86
10	49	0	2020-01-22	2020-02-18		2020-01-25	2020-02-18	0	0	0	0	0	0	0	1	0	0	0	1	1	0	0	0	0	0	0	0	2020-01-26	pct	0.05
10	49	0	2020-01-22	2020-02-18		2020-01-25	2020-02-18	0	0	0	0	0	0	0	1	0	0	0	1	1	0	0	0	0	0	0	0	2020-02-06	crp	4.38
10	49	0	2020-01-22	2020-02-18		2020-01-25	2020-02-18	0	0	0	0	0	0	0	1	0	0	0	1	1	0	0	0	0	0	0	0	2020-01-29	alb	34.3
10	49	0	2020-01-22	2020-02-18		2020-01-25	2020-02-18	0	0	0	0	0	0	0	1	0	0	0	1	1	0	0	0	0	0	0	0	2020-01-26	basoval	0
10	49	0	2020-01-22	2020-02-18		2020-01-25	2020-02-18	0	0	0	0	0	0	0	1	0	0	0	1	1	0	0	0	0	0	0	0	2020-02-06	neutval	1.57
10	49	0	2020-01-22	2020-02-18		2020-01-25	2020-02-18	0	0	0	0	0	0	0	1	0	0	0	1	1	0	0	0	0	0	0	0	2020-01-26	alb	36.7
10	49	0	2020-01-22	2020-02-18		2020-01-25	2020-02-18	0	0	0	0	0	0	0	1	0	0	0	1	1	0	0	0	0	0	0	0	2020-01-25	lymval	0.89
10	49	0	2020-01-22	2020-02-18		2020-01-25	2020-02-18	0	0	0	0	0	0	0	1	0	0	0	1	1	0	0	0	0	0	0	0	2020-01-26	plt	147
10	49	0	2020-01-22	2020-02-18		2020-01-25	2020-02-18	0	0	0	0	0	0	0	1	0	0	0	1	1	0	0	0	0	0	0	0	2020-01-26	eoval	0.03
10	49	0	2020-01-22	2020-02-18		2020-01-25	2020-02-18	0	0	0	0	0	0	0	1	0	0	0	1	1	0	0	0	0	0	0	0	2020-01-29	neutval	2.89
10	49	0	2020-01-22	2020-02-18		2020-01-25	2020-02-18	0	0	0	0	0	0	0	1	0	0	0	1	1	0	0	0	0	0	0	0	2020-01-26	lymper	30.6
10	49	0	2020-01-22	2020-02-18		2020-01-25	2020-02-18	0	0	0	0	0	0	0	1	0	0	0	1	1	0	0	0	0	0	0	0	2020-01-25	eoval	0.05
10	49	0	2020-01-22	2020-02-18		2020-01-25	2020-02-18	0	0	0	0	0	0	0	1	0	0	0	1	1	0	0	0	0	0	0	0	2020-01-26	pdw	16.2
10	49	0	2020-01-22	2020-02-18		2020-01-25	2020-02-18	0	0	0	0	0	0	0	1	0	0	0	1	1	0	0	0	0	0	0	0	2020-01-26	tp	61.6
10	49	0	2020-01-22	2020-02-18		2020-01-25	2020-02-18	0	0	0	0	0	0	0	1	0	0	0	1	1	0	0	0	0	0	0	0	2020-01-29	lymper	20.7
10	49	0	2020-01-22	2020-02-18		2020-01-25	2020-02-18	0	0	0	0	0	0	0	1	0	0	0	1	1	0	0	0	0	0	0	0	2020-01-25	neutper	61.7
10	49	0	2020-01-22	2020-02-18		2020-01-25	2020-02-18	0	0	0	0	0	0	0	1	0	0	0	1	1	0	0	0	0	0	0	0	2020-01-29	mpv	10.9
11	69	1	2020-01-29	2020-03-04		2020-02-04	2020-03-04	0	0	0	0	0	1	0	1	1	0	1	1	0	0	0	0	0	0	0	0	2020-02-12	lymval	1.18
11	69	1	2020-01-29	2020-03-04		2020-02-04	2020-03-04	0	0	0	0	0	1	0	1	1	0	1	1	0	0	0	0	0	0	0	0	2020-02-09	basoper	0.1
11	69	1	2020-01-29	2020-03-04		2020-02-04	2020-03-04	0	0	0	0	0	1	0	1	1	0	1	1	0	0	0	0	0	0	0	0	2020-02-12	ast	40
11	69	1	2020-01-29	2020-03-04		2020-02-04	2020-03-04	0	0	0	0	0	1	0	1	1	0	1	1	0	0	0	0	0	0	0	0	2020-02-09	tp	71.8
11	69	1	2020-01-29	2020-03-04		2020-02-04	2020-03-04	0	0	0	0	0	1	0	1	1	0	1	1	0	0	0	0	0	0	0	0	2020-02-05	ast	43
11	69	1	2020-01-29	2020-03-04		2020-02-04	2020-03-04	0	0	0	0	0	1	0	1	1	0	1	1	0	0	0	0	0	0	0	0	2020-02-12	neutper	59.6
11	69	1	2020-01-29	2020-03-04		2020-02-04	2020-03-04	0	0	0	0	0	1	0	1	1	0	1	1	0	0	0	0	0	0	0	0	2020-02-25	basoval	0.01
11	69	1	2020-01-29	2020-03-04		2020-02-04	2020-03-04	0	0	0	0	0	1	0	1	1	0	1	1	0	0	0	0	0	0	0	0	2020-02-25	ast	25
11	69	1	2020-01-29	2020-03-04		2020-02-04	2020-03-04	0	0	0	0	0	1	0	1	1	0	1	1	0	0	0	0	0	0	0	0	2020-01-29	eoper	0.3
11	69	1	2020-01-29	2020-03-04		2020-02-04	2020-03-04	0	0	0	0	0	1	0	1	1	0	1	1	0	0	0	0	0	0	0	0	2020-02-05	pt	10.3
11	69	1	2020-01-29	2020-03-04		2020-02-04	2020-03-04	0	0	0	0	0	1	0	1	1	0	1	1	0	0	0	0	0	0	0	0	2020-01-29	mpv	8.1
11	69	1	2020-01-29	2020-03-04		2020-02-04	2020-03-04	0	0	0	0	0	1	0	1	1	0	1	1	0	0	0	0	0	0	0	0	2020-02-09	eoval	0.36
11	69	1	2020-01-29	2020-03-04		2020-02-04	2020-03-04	0	0	0	0	0	1	0	1	1	0	1	1	0	0	0	0	0	0	0	0	2020-02-05	pctt	0.198
11	69	1	2020-01-29	2020-03-04		2020-02-04	2020-03-04	0	0	0	0	0	1	0	1	1	0	1	1	0	0	0	0	0	0	0	0	2020-01-29	pct	0.6
11	69	1	2020-01-29	2020-03-04		2020-02-04	2020-03-04	0	0	0	0	0	1	0	1	1	0	1	1	0	0	0	0	0	0	0	0	2020-01-29	pctt	0.117
11	69	1	2020-01-29	2020-03-04		2020-02-04	2020-03-04	0	0	0	0	0	1	0	1	1	0	1	1	0	0	0	0	0	0	0	0	2020-02-09	mpv	8.4
11	69	1	2020-01-29	2020-03-04		2020-02-04	2020-03-04	0	0	0	0	0	1	0	1	1	0	1	1	0	0	0	0	0	0	0	0	2020-02-12	basoval	0
11	69	1	2020-01-29	2020-03-04		2020-02-04	2020-03-04	0	0	0	0	0	1	0	1	1	0	1	1	0	0	0	0	0	0	0	0	2020-01-29	plt	145
11	69	1	2020-01-29	2020-03-04		2020-02-04	2020-03-04	0	0	0	0	0	1	0	1	1	0	1	1	0	0	0	0	0	0	0	0	2020-02-09	ast	42
11	69	1	2020-01-29	2020-03-04		2020-02-04	2020-03-04	0	0	0	0	0	1	0	1	1	0	1	1	0	0	0	0	0	0	0	0	2020-01-29	pdw	16.1
11	69	1	2020-01-29	2020-03-04		2020-02-04	2020-03-04	0	0	0	0	0	1	0	1	1	0	1	1	0	0	0	0	0	0	0	0	2020-01-29	lymper	19.9
11	69	1	2020-01-29	2020-03-04		2020-02-04	2020-03-04	0	0	0	0	0	1	0	1	1	0	1	1	0	0	0	0	0	0	0	0	2020-01-29	basoval	0.01
11	69	1	2020-01-29	2020-03-04		2020-02-04	2020-03-04	0	0	0	0	0	1	0	1	1	0	1	1	0	0	0	0	0	0	0	0	2020-02-05	lymper	18.5
11	69	1	2020-01-29	2020-03-04		2020-02-04	2020-03-04	0	0	0	0	0	1	0	1	1	0	1	1	0	0	0	0	0	0	0	0	2020-02-05	neutval	3.15
11	69	1	2020-01-29	2020-03-04		2020-02-04	2020-03-04	0	0	0	0	0	1	0	1	1	0	1	1	0	0	0	0	0	0	0	0	2020-02-25	tp	66.4
11	69	1	2020-01-29	2020-03-04		2020-02-04	2020-03-04	0	0	0	0	0	1	0	1	1	0	1	1	0	0	0	0	0	0	0	0	2020-02-09	lymper	27.3
11	69	1	2020-01-29	2020-03-04		2020-02-04	2020-03-04	0	0	0	0	0	1	0	1	1	0	1	1	0	0	0	0	0	0	0	0	2020-02-09	neutper	52
11	69	1	2020-01-29	2020-03-04		2020-02-04	2020-03-04	0	0	0	0	0	1	0	1	1	0	1	1	0	0	0	0	0	0	0	0	2020-02-05	basoval	0
11	69	1	2020-01-29	2020-03-04		2020-02-04	2020-03-04	0	0	0	0	0	1	0	1	1	0	1	1	0	0	0	0	0	0	0	0	2020-02-12	lymper	26.2
11	69	1	2020-01-29	2020-03-04		2020-02-04	2020-03-04	0	0	0	0	0	1	0	1	1	0	1	1	0	0	0	0	0	0	0	0	2020-02-12	eoval	0.14
11	69	1	2020-01-29	2020-03-04		2020-02-04	2020-03-04	0	0	0	0	0	1	0	1	1	0	1	1	0	0	0	0	0	0	0	0	2020-02-05	aptt	30
11	69	1	2020-01-29	2020-03-04		2020-02-04	2020-03-04	0	0	0	0	0	1	0	1	1	0	1	1	0	0	0	0	0	0	0	0	2020-02-12	ldh	228
11	69	1	2020-01-29	2020-03-04		2020-02-04	2020-03-04	0	0	0	0	0	1	0	1	1	0	1	1	0	0	0	0	0	0	0	0	2020-02-12	pct	0.7
11	69	1	2020-01-29	2020-03-04		2020-02-04	2020-03-04	0	0	0	0	0	1	0	1	1	0	1	1	0	0	0	0	0	0	0	0	2020-02-12	plt	340
11	69	1	2020-01-29	2020-03-04		2020-02-04	2020-03-04	0	0	0	0	0	1	0	1	1	0	1	1	0	0	0	0	0	0	0	0	2020-02-12	neutval	2.7
11	69	1	2020-01-29	2020-03-04		2020-02-04	2020-03-04	0	0	0	0	0	1	0	1	1	0	1	1	0	0	0	0	0	0	0	0	2020-02-25	basoper	0.5
11	69	1	2020-01-29	2020-03-04		2020-02-04	2020-03-04	0	0	0	0	0	1	0	1	1	0	1	1	0	0	0	0	0	0	0	0	2020-02-09	crp	22.2
11	69	1	2020-01-29	2020-03-04		2020-02-04	2020-03-04	0	0	0	0	0	1	0	1	1	0	1	1	0	0	0	0	0	0	0	0	2020-02-25	neutper	51.5
11	69	1	2020-01-29	2020-03-04		2020-02-04	2020-03-04	0	0	0	0	0	1	0	1	1	0	1	1	0	0	0	0	0	0	0	0	2020-02-05	neutper	70.6
11	69	1	2020-01-29	2020-03-04		2020-02-04	2020-03-04	0	0	0	0	0	1	0	1	1	0	1	1	0	0	0	0	0	0	0	0	2020-02-25	pctt	0.14
11	69	1	2020-01-29	2020-03-04		2020-02-04	2020-03-04	0	0	0	0	0	1	0	1	1	0	1	1	0	0	0	0	0	0	0	0	2020-02-12	alb	36.8
11	69	1	2020-01-29	2020-03-04		2020-02-04	2020-03-04	0	0	0	0	0	1	0	1	1	0	1	1	0	0	0	0	0	0	0	0	2020-02-25	lymval	0.91
11	69	1	2020-01-29	2020-03-04		2020-02-04	2020-03-04	0	0	0	0	0	1	0	1	1	0	1	1	0	0	0	0	0	0	0	0	2020-02-05	crp	67.3
11	69	1	2020-01-29	2020-03-04		2020-02-04	2020-03-04	0	0	0	0	0	1	0	1	1	0	1	1	0	0	0	0	0	0	0	0	2020-02-12	tp	69.3
11	69	1	2020-01-29	2020-03-04		2020-02-04	2020-03-04	0	0	0	0	0	1	0	1	1	0	1	1	0	0	0	0	0	0	0	0	2020-02-05	fib	3.44
11	69	1	2020-01-29	2020-03-04		2020-02-04	2020-03-04	0	0	0	0	0	1	0	1	1	0	1	1	0	0	0	0	0	0	0	0	2020-02-25	neutval	1.51
11	69	1	2020-01-29	2020-03-04		2020-02-04	2020-03-04	0	0	0	0	0	1	0	1	1	0	1	1	0	0	0	0	0	0	0	0	2020-02-05	ldh	253
11	69	1	2020-01-29	2020-03-04		2020-02-04	2020-03-04	0	0	0	0	0	1	0	1	1	0	1	1	0	0	0	0	0	0	0	0	2020-02-05	alb	33.9
11	69	1	2020-01-29	2020-03-04		2020-02-04	2020-03-04	0	0	0	0	0	1	0	1	1	0	1	1	0	0	0	0	0	0	0	0	2020-02-05	eoper	0.2
11	69	1	2020-01-29	2020-03-04		2020-02-04	2020-03-04	0	0	0	0	0	1	0	1	1	0	1	1	0	0	0	0	0	0	0	0	2020-02-05	eoval	0.01
11	69	1	2020-01-29	2020-03-04		2020-02-04	2020-03-04	0	0	0	0	0	1	0	1	1	0	1	1	0	0	0	0	0	0	0	0	2020-02-09	pdw	16.3
11	69	1	2020-01-29	2020-03-04		2020-02-04	2020-03-04	0	0	0	0	0	1	0	1	1	0	1	1	0	0	0	0	0	0	0	0	2020-02-12	crp	3.4
11	69	1	2020-01-29	2020-03-04		2020-02-04	2020-03-04	0	0	0	0	0	1	0	1	1	0	1	1	0	0	0	0	0	0	0	0	2020-02-12	basoper	0.1
11	69	1	2020-01-29	2020-03-04		2020-02-04	2020-03-04	0	0	0	0	0	1	0	1	1	0	1	1	0	0	0	0	0	0	0	0	2020-02-09	neutval	2.32
11	69	1	2020-01-29	2020-03-04		2020-02-04	2020-03-04	0	0	0	0	0	1	0	1	1	0	1	1	0	0	0	0	0	0	0	0	2020-02-09	pct	0.6
11	69	1	2020-01-29	2020-03-04		2020-02-04	2020-03-04	0	0	0	0	0	1	0	1	1	0	1	1	0	0	0	0	0	0	0	0	2020-02-09	basoval	0.01
11	69	1	2020-01-29	2020-03-04		2020-02-04	2020-03-04	0	0	0	0	0	1	0	1	1	0	1	1	0	0	0	0	0	0	0	0	2020-02-25	lymper	31.1
11	69	1	2020-01-29	2020-03-04		2020-02-04	2020-03-04	0	0	0	0	0	1	0	1	1	0	1	1	0	0	0	0	0	0	0	0	2020-02-25	pdw	16.2
11	69	1	2020-01-29	2020-03-04		2020-02-04	2020-03-04	0	0	0	0	0	1	0	1	1	0	1	1	0	0	0	0	0	0	0	0	2020-02-05	basoper	0.1
11	69	1	2020-01-29	2020-03-04		2020-02-04	2020-03-04	0	0	0	0	0	1	0	1	1	0	1	1	0	0	0	0	0	0	0	0	2020-02-25	eoval	0.15
11	69	1	2020-01-29	2020-03-04		2020-02-04	2020-03-04	0	0	0	0	0	1	0	1	1	0	1	1	0	0	0	0	0	0	0	0	2020-01-29	basoper	0.3
11	69	1	2020-01-29	2020-03-04		2020-02-04	2020-03-04	0	0	0	0	0	1	0	1	1	0	1	1	0	0	0	0	0	0	0	0	2020-02-25	alb	36.9
11	69	1	2020-01-29	2020-03-04		2020-02-04	2020-03-04	0	0	0	0	0	1	0	1	1	0	1	1	0	0	0	0	0	0	0	0	2020-02-12	pdw	16.3
11	69	1	2020-01-29	2020-03-04		2020-02-04	2020-03-04	0	0	0	0	0	1	0	1	1	0	1	1	0	0	0	0	0	0	0	0	2020-02-12	eoper	3.1
11	69	1	2020-01-29	2020-03-04		2020-02-04	2020-03-04	0	0	0	0	0	1	0	1	1	0	1	1	0	0	0	0	0	0	0	0	2020-02-05	urea	2.88
11	69	1	2020-01-29	2020-03-04		2020-02-04	2020-03-04	0	0	0	0	0	1	0	1	1	0	1	1	0	0	0	0	0	0	0	0	2020-02-25	crp	3.5
11	69	1	2020-01-29	2020-03-04		2020-02-04	2020-03-04	0	0	0	0	0	1	0	1	1	0	1	1	0	0	0	0	0	0	0	0	2020-02-09	eoper	8.2
11	69	1	2020-01-29	2020-03-04		2020-02-04	2020-03-04	0	0	0	0	0	1	0	1	1	0	1	1	0	0	0	0	0	0	0	0	2020-02-25	eoper	5.3
11	69	1	2020-01-29	2020-03-04		2020-02-04	2020-03-04	0	0	0	0	0	1	0	1	1	0	1	1	0	0	0	0	0	0	0	0	2020-02-05	mpv	9
11	69	1	2020-01-29	2020-03-04		2020-02-04	2020-03-04	0	0	0	0	0	1	0	1	1	0	1	1	0	0	0	0	0	0	0	0	2020-02-12	mpv	8.3
11	69	1	2020-01-29	2020-03-04		2020-02-04	2020-03-04	0	0	0	0	0	1	0	1	1	0	1	1	0	0	0	0	0	0	0	0	2020-02-09	lymval	1.21
11	69	1	2020-01-29	2020-03-04		2020-02-04	2020-03-04	0	0	0	0	0	1	0	1	1	0	1	1	0	0	0	0	0	0	0	0	2020-02-25	plt	155
11	69	1	2020-01-29	2020-03-04		2020-02-04	2020-03-04	0	0	0	0	0	1	0	1	1	0	1	1	0	0	0	0	0	0	0	0	2020-01-29	neutper	66.3
11	69	1	2020-01-29	2020-03-04		2020-02-04	2020-03-04	0	0	0	0	0	1	0	1	1	0	1	1	0	0	0	0	0	0	0	0	2020-02-09	plt	310
11	69	1	2020-01-29	2020-03-04		2020-02-04	2020-03-04	0	0	0	0	0	1	0	1	1	0	1	1	0	0	0	0	0	0	0	0	2020-01-29	neutval	3.49
11	69	1	2020-01-29	2020-03-04		2020-02-04	2020-03-04	0	0	0	0	0	1	0	1	1	0	1	1	0	0	0	0	0	0	0	0	2020-02-05	pdw	16.3
11	69	1	2020-01-29	2020-03-04		2020-02-04	2020-03-04	0	0	0	0	0	1	0	1	1	0	1	1	0	0	0	0	0	0	0	0	2020-02-05	tt	15.2
11	69	1	2020-01-29	2020-03-04		2020-02-04	2020-03-04	0	0	0	0	0	1	0	1	1	0	1	1	0	0	0	0	0	0	0	0	2020-02-12	urea	3.8
11	69	1	2020-01-29	2020-03-04		2020-02-04	2020-03-04	0	0	0	0	0	1	0	1	1	0	1	1	0	0	0	0	0	0	0	0	2020-02-09	urea	2.55
11	69	1	2020-01-29	2020-03-04		2020-02-04	2020-03-04	0	0	0	0	0	1	0	1	1	0	1	1	0	0	0	0	0	0	0	0	2020-02-25	crp	0
11	69	1	2020-01-29	2020-03-04		2020-02-04	2020-03-04	0	0	0	0	0	1	0	1	1	0	1	1	0	0	0	0	0	0	0	0	2020-01-29	eoval	0.01
11	69	1	2020-01-29	2020-03-04		2020-02-04	2020-03-04	0	0	0	0	0	1	0	1	1	0	1	1	0	0	0	0	0	0	0	0	2020-01-29	crp	8.96
11	69	1	2020-01-29	2020-03-04		2020-02-04	2020-03-04	0	0	0	0	0	1	0	1	1	0	1	1	0	0	0	0	0	0	0	0	2020-02-05	ddimer	0.69
11	69	1	2020-01-29	2020-03-04		2020-02-04	2020-03-04	0	0	0	0	0	1	0	1	1	0	1	1	0	0	0	0	0	0	0	0	2020-02-05	tp	60.4
11	69	1	2020-01-29	2020-03-04		2020-02-04	2020-03-04	0	0	0	0	0	1	0	1	1	0	1	1	0	0	0	0	0	0	0	0	2020-02-25	mpv	9
11	69	1	2020-01-29	2020-03-04		2020-02-04	2020-03-04	0	0	0	0	0	1	0	1	1	0	1	1	0	0	0	0	0	0	0	0	2020-02-05	lymval	0.83
11	69	1	2020-01-29	2020-03-04		2020-02-04	2020-03-04	0	0	0	0	0	1	0	1	1	0	1	1	0	0	0	0	0	0	0	0	2020-02-09	alb	37.1
11	69	1	2020-01-29	2020-03-04		2020-02-04	2020-03-04	0	0	0	0	0	1	0	1	1	0	1	1	0	0	0	0	0	0	0	0	2020-02-09	pctt	0.26
11	69	1	2020-01-29	2020-03-04		2020-02-04	2020-03-04	0	0	0	0	0	1	0	1	1	0	1	1	0	0	0	0	0	0	0	0	2020-01-29	lymval	1.04
11	69	1	2020-01-29	2020-03-04		2020-02-04	2020-03-04	0	0	0	0	0	1	0	1	1	0	1	1	0	0	0	0	0	0	0	0	2020-02-05	inr	0.87
11	69	1	2020-01-29	2020-03-04		2020-02-04	2020-03-04	0	0	0	0	0	1	0	1	1	0	1	1	0	0	0	0	0	0	0	0	2020-02-12	pctt	0.281
11	69	1	2020-01-29	2020-03-04		2020-02-04	2020-03-04	0	0	0	0	0	1	0	1	1	0	1	1	0	0	0	0	0	0	0	0	2020-02-09	ldh	262
11	69	1	2020-01-29	2020-03-04		2020-02-04	2020-03-04	0	0	0	0	0	1	0	1	1	0	1	1	0	0	0	0	0	0	0	0	2020-02-05	plt	221
12	45	1	2020-01-22	2020-03-06		2020-01-26	2020-03-03	0	0	0	0	0	1	0	0	1	0	0	1	0	1	0	0	0	0	0	0	2020-02-14	tp	66
12	45	1	2020-01-22	2020-03-06		2020-01-26	2020-03-03	0	0	0	0	0	1	0	0	1	0	0	1	0	1	0	0	0	0	0	0	2020-02-03	eoper	0.1
12	45	1	2020-01-22	2020-03-06		2020-01-26	2020-03-03	0	0	0	0	0	1	0	0	1	0	0	1	0	1	0	0	0	0	0	0	2020-02-14	neutper	43
12	45	1	2020-01-22	2020-03-06		2020-01-26	2020-03-03	0	0	0	0	0	1	0	0	1	0	0	1	0	1	0	0	0	0	0	0	2020-02-14	lymval	2.39
12	45	1	2020-01-22	2020-03-06		2020-01-26	2020-03-03	0	0	0	0	0	1	0	0	1	0	0	1	0	1	0	0	0	0	0	0	2020-02-09	ldh	261
12	45	1	2020-01-22	2020-03-06		2020-01-26	2020-03-03	0	0	0	0	0	1	0	0	1	0	0	1	0	1	0	0	0	0	0	0	2020-01-27	plt	117
12	45	1	2020-01-22	2020-03-06		2020-01-26	2020-03-03	0	0	0	0	0	1	0	0	1	0	0	1	0	1	0	0	0	0	0	0	2020-01-27	ast	29
12	45	1	2020-01-22	2020-03-06		2020-01-26	2020-03-03	0	0	0	0	0	1	0	0	1	0	0	1	0	1	0	0	0	0	0	0	2020-02-06	basoval	0.01
12	45	1	2020-01-22	2020-03-06		2020-01-26	2020-03-03	0	0	0	0	0	1	0	0	1	0	0	1	0	1	0	0	0	0	0	0	2020-01-27	fib	2.48
12	45	1	2020-01-22	2020-03-06		2020-01-26	2020-03-03	0	0	0	0	0	1	0	0	1	0	0	1	0	1	0	0	0	0	0	0	2020-01-31	eoval	0
12	45	1	2020-01-22	2020-03-06		2020-01-26	2020-03-03	0	0	0	0	0	1	0	0	1	0	0	1	0	1	0	0	0	0	0	0	2020-02-09	ast	39
12	45	1	2020-01-22	2020-03-06		2020-01-26	2020-03-03	0	0	0	0	0	1	0	0	1	0	0	1	0	1	0	0	0	0	0	0	2020-01-31	basoval	0
12	45	1	2020-01-22	2020-03-06		2020-01-26	2020-03-03	0	0	0	0	0	1	0	0	1	0	0	1	0	1	0	0	0	0	0	0	2020-01-27	pt	11.1
12	45	1	2020-01-22	2020-03-06		2020-01-26	2020-03-03	0	0	0	0	0	1	0	0	1	0	0	1	0	1	0	0	0	0	0	0	2020-02-09	tp	59
12	45	1	2020-01-22	2020-03-06		2020-01-26	2020-03-03	0	0	0	0	0	1	0	0	1	0	0	1	0	1	0	0	0	0	0	0	2020-02-03	pdw	15.6
12	45	1	2020-01-22	2020-03-06		2020-01-26	2020-03-03	0	0	0	0	0	1	0	0	1	0	0	1	0	1	0	0	0	0	0	0	2020-01-27	crp	24.94
12	45	1	2020-01-22	2020-03-06		2020-01-26	2020-03-03	0	0	0	0	0	1	0	0	1	0	0	1	0	1	0	0	0	0	0	0	2020-02-06	tp	62.1
12	45	1	2020-01-22	2020-03-06		2020-01-26	2020-03-03	0	0	0	0	0	1	0	0	1	0	0	1	0	1	0	0	0	0	0	0	2020-01-31	pctt	0.089
12	45	1	2020-01-22	2020-03-06		2020-01-26	2020-03-03	0	0	0	0	0	1	0	0	1	0	0	1	0	1	0	0	0	0	0	0	2020-02-06	basoper	0.1
12	45	1	2020-01-22	2020-03-06		2020-01-26	2020-03-03	0	0	0	0	0	1	0	0	1	0	0	1	0	1	0	0	0	0	0	0	2020-01-31	basoper	0.1
12	45	1	2020-01-22	2020-03-06		2020-01-26	2020-03-03	0	0	0	0	0	1	0	0	1	0	0	1	0	1	0	0	0	0	0	0	2020-01-27	eoval	0
12	45	1	2020-01-22	2020-03-06		2020-01-26	2020-03-03	0	0	0	0	0	1	0	0	1	0	0	1	0	1	0	0	0	0	0	0	2020-02-06	lymper	31.1
12	45	1	2020-01-22	2020-03-06		2020-01-26	2020-03-03	0	0	0	0	0	1	0	0	1	0	0	1	0	1	0	0	0	0	0	0	2020-02-14	lymper	47.5
12	45	1	2020-01-22	2020-03-06		2020-01-26	2020-03-03	0	0	0	0	0	1	0	0	1	0	0	1	0	1	0	0	0	0	0	0	2020-02-09	eoper	1.8
12	45	1	2020-01-22	2020-03-06		2020-01-26	2020-03-03	0	0	0	0	0	1	0	0	1	0	0	1	0	1	0	0	0	0	0	0	2020-02-03	neutval	2.51
12	45	1	2020-01-22	2020-03-06		2020-01-26	2020-03-03	0	0	0	0	0	1	0	0	1	0	0	1	0	1	0	0	0	0	0	0	2020-02-03	basoval	0
12	45	1	2020-01-22	2020-03-06		2020-01-26	2020-03-03	0	0	0	0	0	1	0	0	1	0	0	1	0	1	0	0	0	0	0	0	2020-02-09	crp	11.71
12	45	1	2020-01-22	2020-03-06		2020-01-26	2020-03-03	0	0	0	0	0	1	0	0	1	0	0	1	0	1	0	0	0	0	0	0	2020-01-27	mpv	8.9
12	45	1	2020-01-22	2020-03-06		2020-01-26	2020-03-03	0	0	0	0	0	1	0	0	1	0	0	1	0	1	0	0	0	0	0	0	2020-01-27	tp	67.2
12	45	1	2020-01-22	2020-03-06		2020-01-26	2020-03-03	0	0	0	0	0	1	0	0	1	0	0	1	0	1	0	0	0	0	0	0	2020-01-27	aptt	29.2
12	45	1	2020-01-22	2020-03-06		2020-01-26	2020-03-03	0	0	0	0	0	1	0	0	1	0	0	1	0	1	0	0	0	0	0	0	2020-02-06	crp	59.87
12	45	1	2020-01-22	2020-03-06		2020-01-26	2020-03-03	0	0	0	0	0	1	0	0	1	0	0	1	0	1	0	0	0	0	0	0	2020-02-03	tp	58.1
12	45	1	2020-01-22	2020-03-06		2020-01-26	2020-03-03	0	0	0	0	0	1	0	0	1	0	0	1	0	1	0	0	0	0	0	0	2020-02-14	plt	265
12	45	1	2020-01-22	2020-03-06		2020-01-26	2020-03-03	0	0	0	0	0	1	0	0	1	0	0	1	0	1	0	0	0	0	0	0	2020-02-14	basoper	0.5
12	45	1	2020-01-22	2020-03-06		2020-01-26	2020-03-03	0	0	0	0	0	1	0	0	1	0	0	1	0	1	0	0	0	0	0	0	2020-02-03	neutper	57.1
12	45	1	2020-01-22	2020-03-06		2020-01-26	2020-03-03	0	0	0	0	0	1	0	0	1	0	0	1	0	1	0	0	0	0	0	0	2020-01-31	neutper	53.2
12	45	1	2020-01-22	2020-03-06		2020-01-26	2020-03-03	0	0	0	0	0	1	0	0	1	0	0	1	0	1	0	0	0	0	0	0	2020-02-09	neutval	1.72
12	45	1	2020-01-22	2020-03-06		2020-01-26	2020-03-03	0	0	0	0	0	1	0	0	1	0	0	1	0	1	0	0	0	0	0	0	2020-01-31	neutval	2.08
12	45	1	2020-01-22	2020-03-06		2020-01-26	2020-03-03	0	0	0	0	0	1	0	0	1	0	0	1	0	1	0	0	0	0	0	0	2020-02-09	alb	32.5
12	45	1	2020-01-22	2020-03-06		2020-01-26	2020-03-03	0	0	0	0	0	1	0	0	1	0	0	1	0	1	0	0	0	0	0	0	2020-02-03	eoval	0.01
12	45	1	2020-01-22	2020-03-06		2020-01-26	2020-03-03	0	0	0	0	0	1	0	0	1	0	0	1	0	1	0	0	0	0	0	0	2020-02-14	pct	1.1
12	45	1	2020-01-22	2020-03-06		2020-01-26	2020-03-03	0	0	0	0	0	1	0	0	1	0	0	1	0	1	0	0	0	0	0	0	2020-02-03	basoper	0.1
12	45	1	2020-01-22	2020-03-06		2020-01-26	2020-03-03	0	0	0	0	0	1	0	0	1	0	0	1	0	1	0	0	0	0	0	0	2020-02-06	lymval	1.54
12	45	1	2020-01-22	2020-03-06		2020-01-26	2020-03-03	0	0	0	0	0	1	0	0	1	0	0	1	0	1	0	0	0	0	0	0	2020-02-06	eoper	2.2
12	45	1	2020-01-22	2020-03-06		2020-01-26	2020-03-03	0	0	0	0	0	1	0	0	1	0	0	1	0	1	0	0	0	0	0	0	2020-02-09	mpv	7.5
12	45	1	2020-01-22	2020-03-06		2020-01-26	2020-03-03	0	0	0	0	0	1	0	0	1	0	0	1	0	1	0	0	0	0	0	0	2020-02-06	neutper	59.4
12	45	1	2020-01-22	2020-03-06		2020-01-26	2020-03-03	0	0	0	0	0	1	0	0	1	0	0	1	0	1	0	0	0	0	0	0	2020-02-06	mpv	8
12	45	1	2020-01-22	2020-03-06		2020-01-26	2020-03-03	0	0	0	0	0	1	0	0	1	0	0	1	0	1	0	0	0	0	0	0	2020-01-27	inr	0.95
12	45	1	2020-01-22	2020-03-06		2020-01-26	2020-03-03	0	0	0	0	0	1	0	0	1	0	0	1	0	1	0	0	0	0	0	0	2020-02-14	pdw	15.5
12	45	1	2020-01-22	2020-03-06		2020-01-26	2020-03-03	0	0	0	0	0	1	0	0	1	0	0	1	0	1	0	0	0	0	0	0	2020-01-31	urea	3.7
12	45	1	2020-01-22	2020-03-06		2020-01-26	2020-03-03	0	0	0	0	0	1	0	0	1	0	0	1	0	1	0	0	0	0	0	0	2020-02-06	neutval	2.93
12	45	1	2020-01-22	2020-03-06		2020-01-26	2020-03-03	0	0	0	0	0	1	0	0	1	0	0	1	0	1	0	0	0	0	0	0	2020-01-27	neutper	57.4
12	45	1	2020-01-22	2020-03-06		2020-01-26	2020-03-03	0	0	0	0	0	1	0	0	1	0	0	1	0	1	0	0	0	0	0	0	2020-01-27	alb	42.4
12	45	1	2020-01-22	2020-03-06		2020-01-26	2020-03-03	0	0	0	0	0	1	0	0	1	0	0	1	0	1	0	0	0	0	0	0	2020-01-27	urea	3.9
12	45	1	2020-01-22	2020-03-06		2020-01-26	2020-03-03	0	0	0	0	0	1	0	0	1	0	0	1	0	1	0	0	0	0	0	0	2020-01-31	crp	20.95
12	45	1	2020-01-22	2020-03-06		2020-01-26	2020-03-03	0	0	0	0	0	1	0	0	1	0	0	1	0	1	0	0	0	0	0	0	2020-01-27	tt	15.8
12	45	1	2020-01-22	2020-03-06		2020-01-26	2020-03-03	0	0	0	0	0	1	0	0	1	0	0	1	0	1	0	0	0	0	0	0	2020-02-14	urea	3.29
12	45	1	2020-01-22	2020-03-06		2020-01-26	2020-03-03	0	0	0	0	0	1	0	0	1	0	0	1	0	1	0	0	0	0	0	0	2020-02-09	basoper	0.3
12	45	1	2020-01-22	2020-03-06		2020-01-26	2020-03-03	0	0	0	0	0	1	0	0	1	0	0	1	0	1	0	0	0	0	0	0	2020-02-06	plt	242
12	45	1	2020-01-22	2020-03-06		2020-01-26	2020-03-03	0	0	0	0	0	1	0	0	1	0	0	1	0	1	0	0	0	0	0	0	2020-02-14	crp	4.46
12	45	1	2020-01-22	2020-03-06		2020-01-26	2020-03-03	0	0	0	0	0	1	0	0	1	0	0	1	0	1	0	0	0	0	0	0	2020-01-27	pct	0.116
12	45	1	2020-01-22	2020-03-06		2020-01-26	2020-03-03	0	0	0	0	0	1	0	0	1	0	0	1	0	1	0	0	0	0	0	0	2020-02-06	alb	32.5
12	45	1	2020-01-22	2020-03-06		2020-01-26	2020-03-03	0	0	0	0	0	1	0	0	1	0	0	1	0	1	0	0	0	0	0	0	2020-01-31	lymper	41.4
12	45	1	2020-01-22	2020-03-06		2020-01-26	2020-03-03	0	0	0	0	0	1	0	0	1	0	0	1	0	1	0	0	0	0	0	0	2020-02-09	neutper	42.8
12	45	1	2020-01-22	2020-03-06		2020-01-26	2020-03-03	0	0	0	0	0	1	0	0	1	0	0	1	0	1	0	0	0	0	0	0	2020-02-09	lymper	48.2
12	45	1	2020-01-22	2020-03-06		2020-01-26	2020-03-03	0	0	0	0	0	1	0	0	1	0	0	1	0	1	0	0	0	0	0	0	2020-02-09	pdw	15.5
12	45	1	2020-01-22	2020-03-06		2020-01-26	2020-03-03	0	0	0	0	0	1	0	0	1	0	0	1	0	1	0	0	0	0	0	0	2020-02-03	lymval	1.7
12	45	1	2020-01-22	2020-03-06		2020-01-26	2020-03-03	0	0	0	0	0	1	0	0	1	0	0	1	0	1	0	0	0	0	0	0	2020-01-27	lymval	1.65
12	45	1	2020-01-22	2020-03-06		2020-01-26	2020-03-03	0	0	0	0	0	1	0	0	1	0	0	1	0	1	0	0	0	0	0	0	2020-02-14	alb	38
12	45	1	2020-01-22	2020-03-06		2020-01-26	2020-03-03	0	0	0	0	0	1	0	0	1	0	0	1	0	1	0	0	0	0	0	0	2020-02-09	plt	335
12	45	1	2020-01-22	2020-03-06		2020-01-26	2020-03-03	0	0	0	0	0	1	0	0	1	0	0	1	0	1	0	0	0	0	0	0	2020-01-27	ddimer	0.27
12	45	1	2020-01-22	2020-03-06		2020-01-26	2020-03-03	0	0	0	0	0	1	0	0	1	0	0	1	0	1	0	0	0	0	0	0	2020-01-27	basoper	0.2
12	45	1	2020-01-22	2020-03-06		2020-01-26	2020-03-03	0	0	0	0	0	1	0	0	1	0	0	1	0	1	0	0	0	0	0	0	2020-02-03	crp	67.6
12	45	1	2020-01-22	2020-03-06		2020-01-26	2020-03-03	0	0	0	0	0	1	0	0	1	0	0	1	0	1	0	0	0	0	0	0	2020-02-09	basoval	0.01
12	45	1	2020-01-22	2020-03-06		2020-01-26	2020-03-03	0	0	0	0	0	1	0	0	1	0	0	1	0	1	0	0	0	0	0	0	2020-02-09	pctt	0.25
12	45	1	2020-01-22	2020-03-06		2020-01-26	2020-03-03	0	0	0	0	0	1	0	0	1	0	0	1	0	1	0	0	0	0	0	0	2020-01-27	eoper	0
12	45	1	2020-01-22	2020-03-06		2020-01-26	2020-03-03	0	0	0	0	0	1	0	0	1	0	0	1	0	1	0	0	0	0	0	0	2020-01-27	ldh	211
12	45	1	2020-01-22	2020-03-06		2020-01-26	2020-03-03	0	0	0	0	0	1	0	0	1	0	0	1	0	1	0	0	0	0	0	0	2020-01-31	pct	0.44
12	45	1	2020-01-22	2020-03-06		2020-01-26	2020-03-03	0	0	0	0	0	1	0	0	1	0	0	1	0	1	0	0	0	0	0	0	2020-02-06	eoval	0.11
12	45	1	2020-01-22	2020-03-06		2020-01-26	2020-03-03	0	0	0	0	0	1	0	0	1	0	0	1	0	1	0	0	0	0	0	0	2020-02-03	pctt	0.114
12	45	1	2020-01-22	2020-03-06		2020-01-26	2020-03-03	0	0	0	0	0	1	0	0	1	0	0	1	0	1	0	0	0	0	0	0	2020-01-27	basoval	0.01
12	45	1	2020-01-22	2020-03-06		2020-01-26	2020-03-03	0	0	0	0	0	1	0	0	1	0	0	1	0	1	0	0	0	0	0	0	2020-02-03	plt	138
12	45	1	2020-01-22	2020-03-06		2020-01-26	2020-03-03	0	0	0	0	0	1	0	0	1	0	0	1	0	1	0	0	0	0	0	0	2020-02-03	ldh	482
12	45	1	2020-01-22	2020-03-06		2020-01-26	2020-03-03	0	0	0	0	0	1	0	0	1	0	0	1	0	1	0	0	0	0	0	0	2020-02-03	alb	33.7
12	45	1	2020-01-22	2020-03-06		2020-01-26	2020-03-03	0	0	0	0	0	1	0	0	1	0	0	1	0	1	0	0	0	0	0	0	2020-02-14	eoper	1.9
12	45	1	2020-01-22	2020-03-06		2020-01-26	2020-03-03	0	0	0	0	0	1	0	0	1	0	0	1	0	1	0	0	0	0	0	0	2020-02-09	pct	1.2
12	45	1	2020-01-22	2020-03-06		2020-01-26	2020-03-03	0	0	0	0	0	1	0	0	1	0	0	1	0	1	0	0	0	0	0	0	2020-01-31	ldh	376
12	45	1	2020-01-22	2020-03-06		2020-01-26	2020-03-03	0	0	0	0	0	1	0	0	1	0	0	1	0	1	0	0	0	0	0	0	2020-01-27	pctt	0.104
12	45	1	2020-01-22	2020-03-06		2020-01-26	2020-03-03	0	0	0	0	0	1	0	0	1	0	0	1	0	1	0	0	0	0	0	0	2020-02-09	lymval	1.95
12	45	1	2020-01-22	2020-03-06		2020-01-26	2020-03-03	0	0	0	0	0	1	0	0	1	0	0	1	0	1	0	0	0	0	0	0	2020-02-14	ldh	223
12	45	1	2020-01-22	2020-03-06		2020-01-26	2020-03-03	0	0	0	0	0	1	0	0	1	0	0	1	0	1	0	0	0	0	0	0	2020-02-14	mpv	7.8
12	45	1	2020-01-22	2020-03-06		2020-01-26	2020-03-03	0	0	0	0	0	1	0	0	1	0	0	1	0	1	0	0	0	0	0	0	2020-01-31	plt	101
12	45	1	2020-01-22	2020-03-06		2020-01-26	2020-03-03	0	0	0	0	0	1	0	0	1	0	0	1	0	1	0	0	0	0	0	0	2020-02-06	ast	29
12	45	1	2020-01-22	2020-03-06		2020-01-26	2020-03-03	0	0	0	0	0	1	0	0	1	0	0	1	0	1	0	0	0	0	0	0	2020-01-31	ast	35
12	45	1	2020-01-22	2020-03-06		2020-01-26	2020-03-03	0	0	0	0	0	1	0	0	1	0	0	1	0	1	0	0	0	0	0	0	2020-01-31	eoper	0
12	45	1	2020-01-22	2020-03-06		2020-01-26	2020-03-03	0	0	0	0	0	1	0	0	1	0	0	1	0	1	0	0	0	0	0	0	2020-02-03	mpv	8.3
12	45	1	2020-01-22	2020-03-06		2020-01-26	2020-03-03	0	0	0	0	0	1	0	0	1	0	0	1	0	1	0	0	0	0	0	0	2020-01-31	lymval	1.61
12	45	1	2020-01-22	2020-03-06		2020-01-26	2020-03-03	0	0	0	0	0	1	0	0	1	0	0	1	0	1	0	0	0	0	0	0	2020-02-06	pdw	15.7
12	45	1	2020-01-22	2020-03-06		2020-01-26	2020-03-03	0	0	0	0	0	1	0	0	1	0	0	1	0	1	0	0	0	0	0	0	2020-01-27	crp	59.4
12	45	1	2020-01-22	2020-03-06		2020-01-26	2020-03-03	0	0	0	0	0	1	0	0	1	0	0	1	0	1	0	0	0	0	0	0	2020-01-31	mpv	8.8
12	45	1	2020-01-22	2020-03-06		2020-01-26	2020-03-03	0	0	0	0	0	1	0	0	1	0	0	1	0	1	0	0	0	0	0	0	2020-02-09	urea	3.22
12	45	1	2020-01-22	2020-03-06		2020-01-26	2020-03-03	0	0	0	0	0	1	0	0	1	0	0	1	0	1	0	0	0	0	0	0	2020-02-14	ast	20
12	45	1	2020-01-22	2020-03-06		2020-01-26	2020-03-03	0	0	0	0	0	1	0	0	1	0	0	1	0	1	0	0	0	0	0	0	2020-01-27	pdw	16
12	45	1	2020-01-22	2020-03-06		2020-01-26	2020-03-03	0	0	0	0	0	1	0	0	1	0	0	1	0	1	0	0	0	0	0	0	2020-01-31	tp	66.3
12	45	1	2020-01-22	2020-03-06		2020-01-26	2020-03-03	0	0	0	0	0	1	0	0	1	0	0	1	0	1	0	0	0	0	0	0	2020-01-27	ckmb	1.05
12	45	1	2020-01-22	2020-03-06		2020-01-26	2020-03-03	0	0	0	0	0	1	0	0	1	0	0	1	0	1	0	0	0	0	0	0	2020-01-31	pdw	15.9
12	45	1	2020-01-22	2020-03-06		2020-01-26	2020-03-03	0	0	0	0	0	1	0	0	1	0	0	1	0	1	0	0	0	0	0	0	2020-02-09	eoval	0.07
12	45	1	2020-01-22	2020-03-06		2020-01-26	2020-03-03	0	0	0	0	0	1	0	0	1	0	0	1	0	1	0	0	0	0	0	0	2020-01-27	lymper	36.2
12	45	1	2020-01-22	2020-03-06		2020-01-26	2020-03-03	0	0	0	0	0	1	0	0	1	0	0	1	0	1	0	0	0	0	0	0	2020-01-31	alb	40.6
12	45	1	2020-01-22	2020-03-06		2020-01-26	2020-03-03	0	0	0	0	0	1	0	0	1	0	0	1	0	1	0	0	0	0	0	0	2020-02-03	lymper	38.7
12	45	1	2020-01-22	2020-03-06		2020-01-26	2020-03-03	0	0	0	0	0	1	0	0	1	0	0	1	0	1	0	0	0	0	0	0	2020-02-14	eoval	0.09
12	45	1	2020-01-22	2020-03-06		2020-01-26	2020-03-03	0	0	0	0	0	1	0	0	1	0	0	1	0	1	0	0	0	0	0	0	2020-02-03	pct	0.5
12	45	1	2020-01-22	2020-03-06		2020-01-26	2020-03-03	0	0	0	0	0	1	0	0	1	0	0	1	0	1	0	0	0	0	0	0	2020-02-14	neutval	2.16
12	45	1	2020-01-22	2020-03-06		2020-01-26	2020-03-03	0	0	0	0	0	1	0	0	1	0	0	1	0	1	0	0	0	0	0	0	2020-02-06	pctt	0.194
12	45	1	2020-01-22	2020-03-06		2020-01-26	2020-03-03	0	0	0	0	0	1	0	0	1	0	0	1	0	1	0	0	0	0	0	0	2020-02-03	urea	2.66
12	45	1	2020-01-22	2020-03-06		2020-01-26	2020-03-03	0	0	0	0	0	1	0	0	1	0	0	1	0	1	0	0	0	0	0	0	2020-02-06	pct	0.5
12	45	1	2020-01-22	2020-03-06		2020-01-26	2020-03-03	0	0	0	0	0	1	0	0	1	0	0	1	0	1	0	0	0	0	0	0	2020-02-14	pctt	0.207
12	45	1	2020-01-22	2020-03-06		2020-01-26	2020-03-03	0	0	0	0	0	1	0	0	1	0	0	1	0	1	0	0	0	0	0	0	2020-01-27	neutval	2.61
12	45	1	2020-01-22	2020-03-06		2020-01-26	2020-03-03	0	0	0	0	0	1	0	0	1	0	0	1	0	1	0	0	0	0	0	0	2020-02-14	basoval	0.02
12	45	1	2020-01-22	2020-03-06		2020-01-26	2020-03-03	0	0	0	0	0	1	0	0	1	0	0	1	0	1	0	0	0	0	0	0	2020-02-03	ast	44
13	45	1	2020-01-24	2020-02-10		2020-01-24	2020-02-10	0	0	0	0	0	1	0	0	0	0	0	0	0	0	0	0	0	0	0	0	2020-01-25	lymper	32.9
13	45	1	2020-01-24	2020-02-10		2020-01-24	2020-02-10	0	0	0	0	0	1	0	0	0	0	0	0	0	0	0	0	0	0	0	0	2020-01-28	eoval	0
13	45	1	2020-01-24	2020-02-10		2020-01-24	2020-02-10	0	0	0	0	0	1	0	0	0	0	0	0	0	0	0	0	0	0	0	0	2020-01-25	crp	49.95
13	45	1	2020-01-24	2020-02-10		2020-01-24	2020-02-10	0	0	0	0	0	1	0	0	0	0	0	0	0	0	0	0	0	0	0	0	2020-01-28	lymper	30
13	45	1	2020-01-24	2020-02-10		2020-01-24	2020-02-10	0	0	0	0	0	1	0	0	0	0	0	0	0	0	0	0	0	0	0	0	2020-01-25	basoval	0.01
13	45	1	2020-01-24	2020-02-10		2020-01-24	2020-02-10	0	0	0	0	0	1	0	0	0	0	0	0	0	0	0	0	0	0	0	0	2020-01-24	neutval	4.67
13	45	1	2020-01-24	2020-02-10		2020-01-24	2020-02-10	0	0	0	0	0	1	0	0	0	0	0	0	0	0	0	0	0	0	0	0	2020-02-06	pdw	15.9
13	45	1	2020-01-24	2020-02-10		2020-01-24	2020-02-10	0	0	0	0	0	1	0	0	0	0	0	0	0	0	0	0	0	0	0	0	2020-01-28	pct	0.05
13	45	1	2020-01-24	2020-02-10		2020-01-24	2020-02-10	0	0	0	0	0	1	0	0	0	0	0	0	0	0	0	0	0	0	0	0	2020-02-06	pctt	0.395
13	45	1	2020-01-24	2020-02-10		2020-01-24	2020-02-10	0	0	0	0	0	1	0	0	0	0	0	0	0	0	0	0	0	0	0	0	2020-01-28	neutper	61.2
13	45	1	2020-01-24	2020-02-10		2020-01-24	2020-02-10	0	0	0	0	0	1	0	0	0	0	0	0	0	0	0	0	0	0	0	0	2020-02-06	ast	34
13	45	1	2020-01-24	2020-02-10		2020-01-24	2020-02-10	0	0	0	0	0	1	0	0	0	0	0	0	0	0	0	0	0	0	0	0	2020-02-06	mpv	8.9
13	45	1	2020-01-24	2020-02-10		2020-01-24	2020-02-10	0	0	0	0	0	1	0	0	0	0	0	0	0	0	0	0	0	0	0	0	2020-01-28	urea	3.92
13	45	1	2020-01-24	2020-02-10		2020-01-24	2020-02-10	0	0	0	0	0	1	0	0	0	0	0	0	0	0	0	0	0	0	0	0	2020-01-25	plt	170
13	45	1	2020-01-24	2020-02-10		2020-01-24	2020-02-10	0	0	0	0	0	1	0	0	0	0	0	0	0	0	0	0	0	0	0	0	2020-01-25	ast	8
13	45	1	2020-01-24	2020-02-10		2020-01-24	2020-02-10	0	0	0	0	0	1	0	0	0	0	0	0	0	0	0	0	0	0	0	0	2020-01-28	ast	35
13	45	1	2020-01-24	2020-02-10		2020-01-24	2020-02-10	0	0	0	0	0	1	0	0	0	0	0	0	0	0	0	0	0	0	0	0	2020-01-28	pctt	0.177
13	45	1	2020-01-24	2020-02-10		2020-01-24	2020-02-10	0	0	0	0	0	1	0	0	0	0	0	0	0	0	0	0	0	0	0	0	2020-01-28	crp	78.82
13	45	1	2020-01-24	2020-02-10		2020-01-24	2020-02-10	0	0	0	0	0	1	0	0	0	0	0	0	0	0	0	0	0	0	0	0	2020-01-25	mpv	10
13	45	1	2020-01-24	2020-02-10		2020-01-24	2020-02-10	0	0	0	0	0	1	0	0	0	0	0	0	0	0	0	0	0	0	0	0	2020-01-28	eoper	0.1
13	45	1	2020-01-24	2020-02-10		2020-01-24	2020-02-10	0	0	0	0	0	1	0	0	0	0	0	0	0	0	0	0	0	0	0	0	2020-01-25	tp	70.9
13	45	1	2020-01-24	2020-02-10		2020-01-24	2020-02-10	0	0	0	0	0	1	0	0	0	0	0	0	0	0	0	0	0	0	0	0	2020-01-28	ldh	248
13	45	1	2020-01-24	2020-02-10		2020-01-24	2020-02-10	0	0	0	0	0	1	0	0	0	0	0	0	0	0	0	0	0	0	0	0	2020-01-25	pctt	0.169
13	45	1	2020-01-24	2020-02-10		2020-01-24	2020-02-10	0	0	0	0	0	1	0	0	0	0	0	0	0	0	0	0	0	0	0	0	2020-01-28	mpv	9.5
13	45	1	2020-01-24	2020-02-10		2020-01-24	2020-02-10	0	0	0	0	0	1	0	0	0	0	0	0	0	0	0	0	0	0	0	0	2020-01-25	eoval	0.02
13	45	1	2020-01-24	2020-02-10		2020-01-24	2020-02-10	0	0	0	0	0	1	0	0	0	0	0	0	0	0	0	0	0	0	0	0	2020-02-06	lymval	1.78
13	45	1	2020-01-24	2020-02-10		2020-01-24	2020-02-10	0	0	0	0	0	1	0	0	0	0	0	0	0	0	0	0	0	0	0	0	2020-01-24	pct	0.057
13	45	1	2020-01-24	2020-02-10		2020-01-24	2020-02-10	0	0	0	0	0	1	0	0	0	0	0	0	0	0	0	0	0	0	0	0	2020-02-06	crp	4.66
13	45	1	2020-01-24	2020-02-10		2020-01-24	2020-02-10	0	0	0	0	0	1	0	0	0	0	0	0	0	0	0	0	0	0	0	0	2020-01-25	lymval	1.95
13	45	1	2020-01-24	2020-02-10		2020-01-24	2020-02-10	0	0	0	0	0	1	0	0	0	0	0	0	0	0	0	0	0	0	0	0	2020-01-25	pdw	16.1
13	45	1	2020-01-24	2020-02-10		2020-01-24	2020-02-10	0	0	0	0	0	1	0	0	0	0	0	0	0	0	0	0	0	0	0	0	2020-01-28	tp	68.8
13	45	1	2020-01-24	2020-02-10		2020-01-24	2020-02-10	0	0	0	0	0	1	0	0	0	0	0	0	0	0	0	0	0	0	0	0	2020-02-06	urea	4.63
13	45	1	2020-01-24	2020-02-10		2020-01-24	2020-02-10	0	0	0	0	0	1	0	0	0	0	0	0	0	0	0	0	0	0	0	0	2020-01-25	basoper	0.1
13	45	1	2020-01-24	2020-02-10		2020-01-24	2020-02-10	0	0	0	0	0	1	0	0	0	0	0	0	0	0	0	0	0	0	0	0	2020-01-25	alb	43.3
13	45	1	2020-01-24	2020-02-10		2020-01-24	2020-02-10	0	0	0	0	0	1	0	0	0	0	0	0	0	0	0	0	0	0	0	0	2020-01-28	crp	171
13	45	1	2020-01-24	2020-02-10		2020-01-24	2020-02-10	0	0	0	0	0	1	0	0	0	0	0	0	0	0	0	0	0	0	0	0	2020-01-28	lymval	1.69
13	45	1	2020-01-24	2020-02-10		2020-01-24	2020-02-10	0	0	0	0	0	1	0	0	0	0	0	0	0	0	0	0	0	0	0	0	2020-01-24	basoper	0.1
13	45	1	2020-01-24	2020-02-10		2020-01-24	2020-02-10	0	0	0	0	0	1	0	0	0	0	0	0	0	0	0	0	0	0	0	0	2020-01-25	neutval	3.46
13	45	1	2020-01-24	2020-02-10		2020-01-24	2020-02-10	0	0	0	0	0	1	0	0	0	0	0	0	0	0	0	0	0	0	0	0	2020-01-24	pdw	16.2
13	45	1	2020-01-24	2020-02-10		2020-01-24	2020-02-10	0	0	0	0	0	1	0	0	0	0	0	0	0	0	0	0	0	0	0	0	2020-01-24	neutper	68.5
13	45	1	2020-01-24	2020-02-10		2020-01-24	2020-02-10	0	0	0	0	0	1	0	0	0	0	0	0	0	0	0	0	0	0	0	0	2020-01-24	eoval	0.01
13	45	1	2020-01-24	2020-02-10		2020-01-24	2020-02-10	0	0	0	0	0	1	0	0	0	0	0	0	0	0	0	0	0	0	0	0	2020-02-06	plt	445
13	45	1	2020-01-24	2020-02-10		2020-01-24	2020-02-10	0	0	0	0	0	1	0	0	0	0	0	0	0	0	0	0	0	0	0	0	2020-01-25	eoper	0.3
13	45	1	2020-01-24	2020-02-10		2020-01-24	2020-02-10	0	0	0	0	0	1	0	0	0	0	0	0	0	0	0	0	0	0	0	0	2020-02-06	eoval	0.11
13	45	1	2020-01-24	2020-02-10		2020-01-24	2020-02-10	0	0	0	0	0	1	0	0	0	0	0	0	0	0	0	0	0	0	0	0	2020-01-25	urea	4.73
13	45	1	2020-01-24	2020-02-10		2020-01-24	2020-02-10	0	0	0	0	0	1	0	0	0	0	0	0	0	0	0	0	0	0	0	0	2020-01-24	basoval	0.01
13	45	1	2020-01-24	2020-02-10		2020-01-24	2020-02-10	0	0	0	0	0	1	0	0	0	0	0	0	0	0	0	0	0	0	0	0	2020-01-24	pctt	0.155
13	45	1	2020-01-24	2020-02-10		2020-01-24	2020-02-10	0	0	0	0	0	1	0	0	0	0	0	0	0	0	0	0	0	0	0	0	2020-01-24	eoper	0.1
13	45	1	2020-01-24	2020-02-10		2020-01-24	2020-02-10	0	0	0	0	0	1	0	0	0	0	0	0	0	0	0	0	0	0	0	0	2020-01-28	neutval	3.43
13	45	1	2020-01-24	2020-02-10		2020-01-24	2020-02-10	0	0	0	0	0	1	0	0	0	0	0	0	0	0	0	0	0	0	0	0	2020-02-06	basoper	0.7
13	45	1	2020-01-24	2020-02-10		2020-01-24	2020-02-10	0	0	0	0	0	1	0	0	0	0	0	0	0	0	0	0	0	0	0	0	2020-02-06	eoper	2.3
13	45	1	2020-01-24	2020-02-10		2020-01-24	2020-02-10	0	0	0	0	0	1	0	0	0	0	0	0	0	0	0	0	0	0	0	0	2020-01-24	lymper	23.5
13	45	1	2020-01-24	2020-02-10		2020-01-24	2020-02-10	0	0	0	0	0	1	0	0	0	0	0	0	0	0	0	0	0	0	0	0	2020-01-25	pct	0.05
13	45	1	2020-01-24	2020-02-10		2020-01-24	2020-02-10	0	0	0	0	0	1	0	0	0	0	0	0	0	0	0	0	0	0	0	0	2020-01-24	crp	19.14
13	45	1	2020-01-24	2020-02-10		2020-01-24	2020-02-10	0	0	0	0	0	1	0	0	0	0	0	0	0	0	0	0	0	0	0	0	2020-02-06	basoval	0.03
13	45	1	2020-01-24	2020-02-10		2020-01-24	2020-02-10	0	0	0	0	0	1	0	0	0	0	0	0	0	0	0	0	0	0	0	0	2020-01-28	plt	187
13	45	1	2020-01-24	2020-02-10		2020-01-24	2020-02-10	0	0	0	0	0	1	0	0	0	0	0	0	0	0	0	0	0	0	0	0	2020-01-24	plt	166
13	45	1	2020-01-24	2020-02-10		2020-01-24	2020-02-10	0	0	0	0	0	1	0	0	0	0	0	0	0	0	0	0	0	0	0	0	2020-02-06	lymper	39.1
13	45	1	2020-01-24	2020-02-10		2020-01-24	2020-02-10	0	0	0	0	0	1	0	0	0	0	0	0	0	0	0	0	0	0	0	0	2020-02-06	neutper	49.2
13	45	1	2020-01-24	2020-02-10		2020-01-24	2020-02-10	0	0	0	0	0	1	0	0	0	0	0	0	0	0	0	0	0	0	0	0	2020-01-25	ldh	180
13	45	1	2020-01-24	2020-02-10		2020-01-24	2020-02-10	0	0	0	0	0	1	0	0	0	0	0	0	0	0	0	0	0	0	0	0	2020-01-28	basoper	0.1
13	45	1	2020-01-24	2020-02-10		2020-01-24	2020-02-10	0	0	0	0	0	1	0	0	0	0	0	0	0	0	0	0	0	0	0	0	2020-01-25	crp	88.3
13	45	1	2020-01-24	2020-02-10		2020-01-24	2020-02-10	0	0	0	0	0	1	0	0	0	0	0	0	0	0	0	0	0	0	0	0	2020-02-06	alb	37.5
13	45	1	2020-01-24	2020-02-10		2020-01-24	2020-02-10	0	0	0	0	0	1	0	0	0	0	0	0	0	0	0	0	0	0	0	0	2020-02-06	ldh	175
13	45	1	2020-01-24	2020-02-10		2020-01-24	2020-02-10	0	0	0	0	0	1	0	0	0	0	0	0	0	0	0	0	0	0	0	0	2020-02-06	neutval	2.24
13	45	1	2020-01-24	2020-02-10		2020-01-24	2020-02-10	0	0	0	0	0	1	0	0	0	0	0	0	0	0	0	0	0	0	0	0	2020-01-25	neutper	58.4
13	45	1	2020-01-24	2020-02-10		2020-01-24	2020-02-10	0	0	0	0	0	1	0	0	0	0	0	0	0	0	0	0	0	0	0	0	2020-01-24	lymval	1.6
13	45	1	2020-01-24	2020-02-10		2020-01-24	2020-02-10	0	0	0	0	0	1	0	0	0	0	0	0	0	0	0	0	0	0	0	0	2020-01-28	alb	40.6
13	45	1	2020-01-24	2020-02-10		2020-01-24	2020-02-10	0	0	0	0	0	1	0	0	0	0	0	0	0	0	0	0	0	0	0	0	2020-01-28	pdw	15.8
13	45	1	2020-01-24	2020-02-10		2020-01-24	2020-02-10	0	0	0	0	0	1	0	0	0	0	0	0	0	0	0	0	0	0	0	0	2020-01-28	basoval	0.01
13	45	1	2020-01-24	2020-02-10		2020-01-24	2020-02-10	0	0	0	0	0	1	0	0	0	0	0	0	0	0	0	0	0	0	0	0	2020-02-06	tp	67.2
13	45	1	2020-01-24	2020-02-10		2020-01-24	2020-02-10	0	0	0	0	0	1	0	0	0	0	0	0	0	0	0	0	0	0	0	0	2020-01-24	mpv	9.4
14	54	0	2020-01-23	2020-02-07		2020-01-24	2020-02-09	0	0	1	0	0	1	0	1	1	0	0	1	0	0	0	0	0	0	0	0	2020-01-25	eoper	0.3
14	54	0	2020-01-23	2020-02-07		2020-01-24	2020-02-09	0	0	1	0	0	1	0	1	1	0	0	1	0	0	0	0	0	0	0	0	2020-01-25	mpv	11.4
14	54	0	2020-01-23	2020-02-07		2020-01-24	2020-02-09	0	0	1	0	0	1	0	1	1	0	0	1	0	0	0	0	0	0	0	0	2020-01-24	mpv	10.1
14	54	0	2020-01-23	2020-02-07		2020-01-24	2020-02-09	0	0	1	0	0	1	0	1	1	0	0	1	0	0	0	0	0	0	0	0	2020-01-24	plt	84
14	54	0	2020-01-23	2020-02-07		2020-01-24	2020-02-09	0	0	1	0	0	1	0	1	1	0	0	1	0	0	0	0	0	0	0	0	2020-01-25	alb	44.9
14	54	0	2020-01-23	2020-02-07		2020-01-24	2020-02-09	0	0	1	0	0	1	0	1	1	0	0	1	0	0	0	0	0	0	0	0	2020-01-25	crp	42.5
14	54	0	2020-01-23	2020-02-07		2020-01-24	2020-02-09	0	0	1	0	0	1	0	1	1	0	0	1	0	0	0	0	0	0	0	0	2020-01-25	eoval	0.01
14	54	0	2020-01-23	2020-02-07		2020-01-24	2020-02-09	0	0	1	0	0	1	0	1	1	0	0	1	0	0	0	0	0	0	0	0	2020-02-05	lymval	0.86
14	54	0	2020-01-23	2020-02-07		2020-01-24	2020-02-09	0	0	1	0	0	1	0	1	1	0	0	1	0	0	0	0	0	0	0	0	2020-02-05	pctt	0.159
14	54	0	2020-01-23	2020-02-07		2020-01-24	2020-02-09	0	0	1	0	0	1	0	1	1	0	0	1	0	0	0	0	0	0	0	0	2020-01-28	urea	4.76
14	54	0	2020-01-23	2020-02-07		2020-01-24	2020-02-09	0	0	1	0	0	1	0	1	1	0	0	1	0	0	0	0	0	0	0	0	2020-01-24	neutval	2.98
14	54	0	2020-01-23	2020-02-07		2020-01-24	2020-02-09	0	0	1	0	0	1	0	1	1	0	0	1	0	0	0	0	0	0	0	0	2020-01-25	ast	18
14	54	0	2020-01-23	2020-02-07		2020-01-24	2020-02-09	0	0	1	0	0	1	0	1	1	0	0	1	0	0	0	0	0	0	0	0	2020-01-25	tp	71
14	54	0	2020-01-23	2020-02-07		2020-01-24	2020-02-09	0	0	1	0	0	1	0	1	1	0	0	1	0	0	0	0	0	0	0	0	2020-01-25	crp	16.31
14	54	0	2020-01-23	2020-02-07		2020-01-24	2020-02-09	0	0	1	0	0	1	0	1	1	0	0	1	0	0	0	0	0	0	0	0	2020-02-05	plt	166
14	54	0	2020-01-23	2020-02-07		2020-01-24	2020-02-09	0	0	1	0	0	1	0	1	1	0	0	1	0	0	0	0	0	0	0	0	2020-01-24	pdw	16.6
14	54	0	2020-01-23	2020-02-07		2020-01-24	2020-02-09	0	0	1	0	0	1	0	1	1	0	0	1	0	0	0	0	0	0	0	0	2020-01-24	crp	23.1
14	54	0	2020-01-23	2020-02-07		2020-01-24	2020-02-09	0	0	1	0	0	1	0	1	1	0	0	1	0	0	0	0	0	0	0	0	2020-01-25	ldh	170
14	54	0	2020-01-23	2020-02-07		2020-01-24	2020-02-09	0	0	1	0	0	1	0	1	1	0	0	1	0	0	0	0	0	0	0	0	2020-01-28	basoval	0.01
14	54	0	2020-01-23	2020-02-07		2020-01-24	2020-02-09	0	0	1	0	0	1	0	1	1	0	0	1	0	0	0	0	0	0	0	0	2020-01-28	lymper	30.2
14	54	0	2020-01-23	2020-02-07		2020-01-24	2020-02-09	0	0	1	0	0	1	0	1	1	0	0	1	0	0	0	0	0	0	0	0	2020-01-28	pctt	0.108
14	54	0	2020-01-23	2020-02-07		2020-01-24	2020-02-09	0	0	1	0	0	1	0	1	1	0	0	1	0	0	0	0	0	0	0	0	2020-01-28	basoper	0.2
14	54	0	2020-01-23	2020-02-07		2020-01-24	2020-02-09	0	0	1	0	0	1	0	1	1	0	0	1	0	0	0	0	0	0	0	0	2020-01-28	plt	95
14	54	0	2020-01-23	2020-02-07		2020-01-24	2020-02-09	0	0	1	0	0	1	0	1	1	0	0	1	0	0	0	0	0	0	0	0	2020-01-25	plt	90
14	54	0	2020-01-23	2020-02-07		2020-01-24	2020-02-09	0	0	1	0	0	1	0	1	1	0	0	1	0	0	0	0	0	0	0	0	2020-02-05	basoval	0.02
14	54	0	2020-01-23	2020-02-07		2020-01-24	2020-02-09	0	0	1	0	0	1	0	1	1	0	0	1	0	0	0	0	0	0	0	0	2020-01-25	pctt	0.102
14	54	0	2020-01-23	2020-02-07		2020-01-24	2020-02-09	0	0	1	0	0	1	0	1	1	0	0	1	0	0	0	0	0	0	0	0	2020-01-28	eoval	0
14	54	0	2020-01-23	2020-02-07		2020-01-24	2020-02-09	0	0	1	0	0	1	0	1	1	0	0	1	0	0	0	0	0	0	0	0	2020-01-24	eoval	0.01
14	54	0	2020-01-23	2020-02-07		2020-01-24	2020-02-09	0	0	1	0	0	1	0	1	1	0	0	1	0	0	0	0	0	0	0	0	2020-01-28	ldh	232
14	54	0	2020-01-23	2020-02-07		2020-01-24	2020-02-09	0	0	1	0	0	1	0	1	1	0	0	1	0	0	0	0	0	0	0	0	2020-01-24	lymval	1.11
14	54	0	2020-01-23	2020-02-07		2020-01-24	2020-02-09	0	0	1	0	0	1	0	1	1	0	0	1	0	0	0	0	0	0	0	0	2020-01-28	alb	44.4
14	54	0	2020-01-23	2020-02-07		2020-01-24	2020-02-09	0	0	1	0	0	1	0	1	1	0	0	1	0	0	0	0	0	0	0	0	2020-01-28	pdw	16.6
14	54	0	2020-01-23	2020-02-07		2020-01-24	2020-02-09	0	0	1	0	0	1	0	1	1	0	0	1	0	0	0	0	0	0	0	0	2020-02-05	ast	13
14	54	0	2020-01-23	2020-02-07		2020-01-24	2020-02-09	0	0	1	0	0	1	0	1	1	0	0	1	0	0	0	0	0	0	0	0	2020-01-29	pct	0.54
14	54	0	2020-01-23	2020-02-07		2020-01-24	2020-02-09	0	0	1	0	0	1	0	1	1	0	0	1	0	0	0	0	0	0	0	0	2020-01-24	neutper	67.3
14	54	0	2020-01-23	2020-02-07		2020-01-24	2020-02-09	0	0	1	0	0	1	0	1	1	0	0	1	0	0	0	0	0	0	0	0	2020-01-25	urea	4.94
14	54	0	2020-01-23	2020-02-07		2020-01-24	2020-02-09	0	0	1	0	0	1	0	1	1	0	0	1	0	0	0	0	0	0	0	0	2020-01-24	pct	0.088
14	54	0	2020-01-23	2020-02-07		2020-01-24	2020-02-09	0	0	1	0	0	1	0	1	1	0	0	1	0	0	0	0	0	0	0	0	2020-01-25	pct	0.055
14	54	0	2020-01-23	2020-02-07		2020-01-24	2020-02-09	0	0	1	0	0	1	0	1	1	0	0	1	0	0	0	0	0	0	0	0	2020-01-28	neutval	2.66
14	54	0	2020-01-23	2020-02-07		2020-01-24	2020-02-09	0	0	1	0	0	1	0	1	1	0	0	1	0	0	0	0	0	0	0	0	2020-01-28	eoper	0.1
14	54	0	2020-01-23	2020-02-07		2020-01-24	2020-02-09	0	0	1	0	0	1	0	1	1	0	0	1	0	0	0	0	0	0	0	0	2020-01-24	pctt	0.085
14	54	0	2020-01-23	2020-02-07		2020-01-24	2020-02-09	0	0	1	0	0	1	0	1	1	0	0	1	0	0	0	0	0	0	0	0	2020-01-24	eoper	0.2
14	54	0	2020-01-23	2020-02-07		2020-01-24	2020-02-09	0	0	1	0	0	1	0	1	1	0	0	1	0	0	0	0	0	0	0	0	2020-01-28	tp	73.7
14	54	0	2020-01-23	2020-02-07		2020-01-24	2020-02-09	0	0	1	0	0	1	0	1	1	0	0	1	0	0	0	0	0	0	0	0	2020-02-05	basoper	0.4
14	54	0	2020-01-23	2020-02-07		2020-01-24	2020-02-09	0	0	1	0	0	1	0	1	1	0	0	1	0	0	0	0	0	0	0	0	2020-01-25	pdw	16.4
14	54	0	2020-01-23	2020-02-07		2020-01-24	2020-02-09	0	0	1	0	0	1	0	1	1	0	0	1	0	0	0	0	0	0	0	0	2020-02-05	tp	59.9
14	54	0	2020-01-23	2020-02-07		2020-01-24	2020-02-09	0	0	1	0	0	1	0	1	1	0	0	1	0	0	0	0	0	0	0	0	2020-01-24	basoval	0.01
14	54	0	2020-01-23	2020-02-07		2020-01-24	2020-02-09	0	0	1	0	0	1	0	1	1	0	0	1	0	0	0	0	0	0	0	0	2020-02-05	eoper	1.6
14	54	0	2020-01-23	2020-02-07		2020-01-24	2020-02-09	0	0	1	0	0	1	0	1	1	0	0	1	0	0	0	0	0	0	0	0	2020-01-25	neutper	61.6
14	54	0	2020-01-23	2020-02-07		2020-01-24	2020-02-09	0	0	1	0	0	1	0	1	1	0	0	1	0	0	0	0	0	0	0	0	2020-02-05	alb	35.2
14	54	0	2020-01-23	2020-02-07		2020-01-24	2020-02-09	0	0	1	0	0	1	0	1	1	0	0	1	0	0	0	0	0	0	0	0	2020-01-24	lymper	24.9
14	54	0	2020-01-23	2020-02-07		2020-01-24	2020-02-09	0	0	1	0	0	1	0	1	1	0	0	1	0	0	0	0	0	0	0	0	2020-01-25	neutval	2.55
14	54	0	2020-01-23	2020-02-07		2020-01-24	2020-02-09	0	0	1	0	0	1	0	1	1	0	0	1	0	0	0	0	0	0	0	0	2020-01-24	basoper	0.2
14	54	0	2020-01-23	2020-02-07		2020-01-24	2020-02-09	0	0	1	0	0	1	0	1	1	0	0	1	0	0	0	0	0	0	0	0	2020-01-25	lymval	1.28
14	54	0	2020-01-23	2020-02-07		2020-01-24	2020-02-09	0	0	1	0	0	1	0	1	1	0	0	1	0	0	0	0	0	0	0	0	2020-01-25	basoval	0.01
14	54	0	2020-01-23	2020-02-07		2020-01-24	2020-02-09	0	0	1	0	0	1	0	1	1	0	0	1	0	0	0	0	0	0	0	0	2020-01-28	crp	56.6
14	54	0	2020-01-23	2020-02-07		2020-01-24	2020-02-09	0	0	1	0	0	1	0	1	1	0	0	1	0	0	0	0	0	0	0	0	2020-02-05	urea	2.86
14	54	0	2020-01-23	2020-02-07		2020-01-24	2020-02-09	0	0	1	0	0	1	0	1	1	0	0	1	0	0	0	0	0	0	0	0	2020-02-05	mpv	9.6
14	54	0	2020-01-23	2020-02-07		2020-01-24	2020-02-09	0	0	1	0	0	1	0	1	1	0	0	1	0	0	0	0	0	0	0	0	2020-01-28	mpv	11.3
14	54	0	2020-01-23	2020-02-07		2020-01-24	2020-02-09	0	0	1	0	0	1	0	1	1	0	0	1	0	0	0	0	0	0	0	0	2020-01-28	lymval	1.29
14	54	0	2020-01-23	2020-02-07		2020-01-24	2020-02-09	0	0	1	0	0	1	0	1	1	0	0	1	0	0	0	0	0	0	0	0	2020-01-25	lymper	30.8
14	54	0	2020-01-23	2020-02-07		2020-01-24	2020-02-09	0	0	1	0	0	1	0	1	1	0	0	1	0	0	0	0	0	0	0	0	2020-02-05	lymper	16.6
14	54	0	2020-01-23	2020-02-07		2020-01-24	2020-02-09	0	0	1	0	0	1	0	1	1	0	0	1	0	0	0	0	0	0	0	0	2020-02-05	eoval	0.09
14	54	0	2020-01-23	2020-02-07		2020-01-24	2020-02-09	0	0	1	0	0	1	0	1	1	0	0	1	0	0	0	0	0	0	0	0	2020-02-05	pdw	16.3
14	54	0	2020-01-23	2020-02-07		2020-01-24	2020-02-09	0	0	1	0	0	1	0	1	1	0	0	1	0	0	0	0	0	0	0	0	2020-02-05	crp	9.98
14	54	0	2020-01-23	2020-02-07		2020-01-24	2020-02-09	0	0	1	0	0	1	0	1	1	0	0	1	0	0	0	0	0	0	0	0	2020-01-28	ast	20
14	54	0	2020-01-23	2020-02-07		2020-01-24	2020-02-09	0	0	1	0	0	1	0	1	1	0	0	1	0	0	0	0	0	0	0	0	2020-02-05	neutper	76.6
14	54	0	2020-01-23	2020-02-07		2020-01-24	2020-02-09	0	0	1	0	0	1	0	1	1	0	0	1	0	0	0	0	0	0	0	0	2020-01-25	basoper	0.2
14	54	0	2020-01-23	2020-02-07		2020-01-24	2020-02-09	0	0	1	0	0	1	0	1	1	0	0	1	0	0	0	0	0	0	0	0	2020-02-05	neutval	3.96
14	54	0	2020-01-23	2020-02-07		2020-01-24	2020-02-09	0	0	1	0	0	1	0	1	1	0	0	1	0	0	0	0	0	0	0	0	2020-01-28	neutper	62.2
14	54	0	2020-01-23	2020-02-07		2020-01-24	2020-02-09	0	0	1	0	0	1	0	1	1	0	0	1	0	0	0	0	0	0	0	0	2020-02-05	ldh	138
15	57	1	2020-01-26		2020-02-22	2020-01-26	2020-02-22	1	1	0	0	0	1	0	0	1	1	1	1	0	0	0	0	0	0	0	0	2020-02-25	alb	38
15	57	1	2020-01-26		2020-02-22	2020-01-26	2020-02-22	1	1	0	0	0	1	0	0	1	1	1	1	0	0	0	0	0	0	0	0	2020-01-29	pdw	16.2
15	57	1	2020-01-26		2020-02-22	2020-01-26	2020-02-22	1	1	0	0	0	1	0	0	1	1	1	1	0	0	0	0	0	0	0	0	2020-02-25	urea	3.98
15	57	1	2020-01-26		2020-02-22	2020-01-26	2020-02-22	1	1	0	0	0	1	0	0	1	1	1	1	0	0	0	0	0	0	0	0	2020-01-29	pctt	0.149
15	57	1	2020-01-26		2020-02-22	2020-01-26	2020-02-22	1	1	0	0	0	1	0	0	1	1	1	1	0	0	0	0	0	0	0	0	2020-01-29	neutper	69.7
15	57	1	2020-01-26		2020-02-22	2020-01-26	2020-02-22	1	1	0	0	0	1	0	0	1	1	1	1	0	0	0	0	0	0	0	0	2020-01-29	plt	156
15	57	1	2020-01-26		2020-02-22	2020-01-26	2020-02-22	1	1	0	0	0	1	0	0	1	1	1	1	0	0	0	0	0	0	0	0	2020-02-25	tp	65.5
15	57	1	2020-01-26		2020-02-22	2020-01-26	2020-02-22	1	1	0	0	0	1	0	0	1	1	1	1	0	0	0	0	0	0	0	0	2020-01-29	eoval	0.01
15	57	1	2020-01-26		2020-02-22	2020-01-26	2020-02-22	1	1	0	0	0	1	0	0	1	1	1	1	0	0	0	0	0	0	0	0	2020-01-29	crp	2.99
15	57	1	2020-01-26		2020-02-22	2020-01-26	2020-02-22	1	1	0	0	0	1	0	0	1	1	1	1	0	0	0	0	0	0	0	0	2020-01-29	mpv	9.5
15	57	1	2020-01-26		2020-02-22	2020-01-26	2020-02-22	1	1	0	0	0	1	0	0	1	1	1	1	0	0	0	0	0	0	0	0	2020-01-29	pct	0.66
15	57	1	2020-01-26		2020-02-22	2020-01-26	2020-02-22	1	1	0	0	0	1	0	0	1	1	1	1	0	0	0	0	0	0	0	0	2020-01-29	eoper	0.2
15	57	1	2020-01-26		2020-02-22	2020-01-26	2020-02-22	1	1	0	0	0	1	0	0	1	1	1	1	0	0	0	0	0	0	0	0	2020-01-29	basoper	0.3
15	57	1	2020-01-26		2020-02-22	2020-01-26	2020-02-22	1	1	0	0	0	1	0	0	1	1	1	1	0	0	0	0	0	0	0	0	2020-01-29	lymper	22.7
15	57	1	2020-01-26		2020-02-22	2020-01-26	2020-02-22	1	1	0	0	0	1	0	0	1	1	1	1	0	0	0	0	0	0	0	0	2020-01-29	neutval	3.09
15	57	1	2020-01-26		2020-02-22	2020-01-26	2020-02-22	1	1	0	0	0	1	0	0	1	1	1	1	0	0	0	0	0	0	0	0	2020-01-29	lymval	1.01
15	57	1	2020-01-26		2020-02-22	2020-01-26	2020-02-22	1	1	0	0	0	1	0	0	1	1	1	1	0	0	0	0	0	0	0	0	2020-02-25	ast	14
15	57	1	2020-01-26		2020-02-22	2020-01-26	2020-02-22	1	1	0	0	0	1	0	0	1	1	1	1	0	0	0	0	0	0	0	0	2020-01-29	basoval	0.01
16	61	1	2020-02-03		2020-02-19	2020-02-04	2020-02-19	1	1	1	0	0	1	0	0	1	0	1	1	1	0	0	0	1	1	0	0	2020-02-07	ast	37
16	61	1	2020-02-03		2020-02-19	2020-02-04	2020-02-19	1	1	1	0	0	1	0	0	1	0	1	1	1	0	0	0	1	1	0	0	2020-02-05	tt	16.2
16	61	1	2020-02-03		2020-02-19	2020-02-04	2020-02-19	1	1	1	0	0	1	0	0	1	0	1	1	1	0	0	0	1	1	0	0	2020-02-14	plt	70
16	61	1	2020-02-03		2020-02-19	2020-02-04	2020-02-19	1	1	1	0	0	1	0	0	1	0	1	1	1	0	0	0	1	1	0	0	2020-02-18	lymper	2.9
16	61	1	2020-02-03		2020-02-19	2020-02-04	2020-02-19	1	1	1	0	0	1	0	0	1	0	1	1	1	0	0	0	1	1	0	0	2020-02-11	pdw	17.4
16	61	1	2020-02-03		2020-02-19	2020-02-04	2020-02-19	1	1	1	0	0	1	0	0	1	0	1	1	1	0	0	0	1	1	0	0	2020-02-18	neutval	6.82
16	61	1	2020-02-03		2020-02-19	2020-02-04	2020-02-19	1	1	1	0	0	1	0	0	1	0	1	1	1	0	0	0	1	1	0	0	2020-02-18	pdw	17
16	61	1	2020-02-03		2020-02-19	2020-02-04	2020-02-19	1	1	1	0	0	1	0	0	1	0	1	1	1	0	0	0	1	1	0	0	2020-02-04	alb	39.4
16	61	1	2020-02-03		2020-02-19	2020-02-04	2020-02-19	1	1	1	0	0	1	0	0	1	0	1	1	1	0	0	0	1	1	0	0	2020-02-09	alb	28.6
16	61	1	2020-02-03		2020-02-19	2020-02-04	2020-02-19	1	1	1	0	0	1	0	0	1	0	1	1	1	0	0	0	1	1	0	0	2020-02-04	basoval	0.01
16	61	1	2020-02-03		2020-02-19	2020-02-04	2020-02-19	1	1	1	0	0	1	0	0	1	0	1	1	1	0	0	0	1	1	0	0	2020-02-14	ast	22
16	61	1	2020-02-03		2020-02-19	2020-02-04	2020-02-19	1	1	1	0	0	1	0	0	1	0	1	1	1	0	0	0	1	1	0	0	2020-02-09	eoval	0
16	61	1	2020-02-03		2020-02-19	2020-02-04	2020-02-19	1	1	1	0	0	1	0	0	1	0	1	1	1	0	0	0	1	1	0	0	2020-02-09	ldh	494
16	61	1	2020-02-03		2020-02-19	2020-02-04	2020-02-19	1	1	1	0	0	1	0	0	1	0	1	1	1	0	0	0	1	1	0	0	2020-02-14	neutper	77.4
16	61	1	2020-02-03		2020-02-19	2020-02-04	2020-02-19	1	1	1	0	0	1	0	0	1	0	1	1	1	0	0	0	1	1	0	0	2020-02-03	crp	40.1
16	61	1	2020-02-03		2020-02-19	2020-02-04	2020-02-19	1	1	1	0	0	1	0	0	1	0	1	1	1	0	0	0	1	1	0	0	2020-02-03	lymper	17
16	61	1	2020-02-03		2020-02-19	2020-02-04	2020-02-19	1	1	1	0	0	1	0	0	1	0	1	1	1	0	0	0	1	1	0	0	2020-02-07	basoval	0.01
16	61	1	2020-02-03		2020-02-19	2020-02-04	2020-02-19	1	1	1	0	0	1	0	0	1	0	1	1	1	0	0	0	1	1	0	0	2020-02-07	mpv	13
16	61	1	2020-02-03		2020-02-19	2020-02-04	2020-02-19	1	1	1	0	0	1	0	0	1	0	1	1	1	0	0	0	1	1	0	0	2020-02-09	fib	3.03
16	61	1	2020-02-03		2020-02-19	2020-02-04	2020-02-19	1	1	1	0	0	1	0	0	1	0	1	1	1	0	0	0	1	1	0	0	2020-02-05	lymval	0.31
16	61	1	2020-02-03		2020-02-19	2020-02-04	2020-02-19	1	1	1	0	0	1	0	0	1	0	1	1	1	0	0	0	1	1	0	0	2020-02-04	eoval	0.04
16	61	1	2020-02-03		2020-02-19	2020-02-04	2020-02-19	1	1	1	0	0	1	0	0	1	0	1	1	1	0	0	0	1	1	0	0	2020-02-05	ast	29
16	61	1	2020-02-03		2020-02-19	2020-02-04	2020-02-19	1	1	1	0	0	1	0	0	1	0	1	1	1	0	0	0	1	1	0	0	2020-02-09	neutper	88.1
16	61	1	2020-02-03		2020-02-19	2020-02-04	2020-02-19	1	1	1	0	0	1	0	0	1	0	1	1	1	0	0	0	1	1	0	0	2020-02-07	lymval	0.39
16	61	1	2020-02-03		2020-02-19	2020-02-04	2020-02-19	1	1	1	0	0	1	0	0	1	0	1	1	1	0	0	0	1	1	0	0	2020-02-18	tp	54.3
16	61	1	2020-02-03		2020-02-19	2020-02-04	2020-02-19	1	1	1	0	0	1	0	0	1	0	1	1	1	0	0	0	1	1	0	0	2020-02-11	urea	26.47
16	61	1	2020-02-03		2020-02-19	2020-02-04	2020-02-19	1	1	1	0	0	1	0	0	1	0	1	1	1	0	0	0	1	1	0	0	2020-02-03	neutval	2.82
16	61	1	2020-02-03		2020-02-19	2020-02-04	2020-02-19	1	1	1	0	0	1	0	0	1	0	1	1	1	0	0	0	1	1	0	0	2020-02-09	inr	1.04
16	61	1	2020-02-03		2020-02-19	2020-02-04	2020-02-19	1	1	1	0	0	1	0	0	1	0	1	1	1	0	0	0	1	1	0	0	2020-02-18	mpv	10.8
16	61	1	2020-02-03		2020-02-19	2020-02-04	2020-02-19	1	1	1	0	0	1	0	0	1	0	1	1	1	0	0	0	1	1	0	0	2020-02-07	eoper	0.9
16	61	1	2020-02-03		2020-02-19	2020-02-04	2020-02-19	1	1	1	0	0	1	0	0	1	0	1	1	1	0	0	0	1	1	0	0	2020-02-07	alb	32.6
16	61	1	2020-02-03		2020-02-19	2020-02-04	2020-02-19	1	1	1	0	0	1	0	0	1	0	1	1	1	0	0	0	1	1	0	0	2020-02-05	tp	64.8
16	61	1	2020-02-03		2020-02-19	2020-02-04	2020-02-19	1	1	1	0	0	1	0	0	1	0	1	1	1	0	0	0	1	1	0	0	2020-02-11	alb	28
16	61	1	2020-02-03		2020-02-19	2020-02-04	2020-02-19	1	1	1	0	0	1	0	0	1	0	1	1	1	0	0	0	1	1	0	0	2020-02-03	basoval	0.01
16	61	1	2020-02-03		2020-02-19	2020-02-04	2020-02-19	1	1	1	0	0	1	0	0	1	0	1	1	1	0	0	0	1	1	0	0	2020-02-04	lymper	16.2
16	61	1	2020-02-03		2020-02-19	2020-02-04	2020-02-19	1	1	1	0	0	1	0	0	1	0	1	1	1	0	0	0	1	1	0	0	2020-02-14	basoval	0.02
16	61	1	2020-02-03		2020-02-19	2020-02-04	2020-02-19	1	1	1	0	0	1	0	0	1	0	1	1	1	0	0	0	1	1	0	0	2020-02-05	crp	56.7
16	61	1	2020-02-03		2020-02-19	2020-02-04	2020-02-19	1	1	1	0	0	1	0	0	1	0	1	1	1	0	0	0	1	1	0	0	2020-02-14	crp	28.7
16	61	1	2020-02-03		2020-02-19	2020-02-04	2020-02-19	1	1	1	0	0	1	0	0	1	0	1	1	1	0	0	0	1	1	0	0	2020-02-07	ldh	521
16	61	1	2020-02-03		2020-02-19	2020-02-04	2020-02-19	1	1	1	0	0	1	0	0	1	0	1	1	1	0	0	0	1	1	0	0	2020-02-05	pt	11
16	61	1	2020-02-03		2020-02-19	2020-02-04	2020-02-19	1	1	1	0	0	1	0	0	1	0	1	1	1	0	0	0	1	1	0	0	2020-02-09	basoval	0.02
16	61	1	2020-02-03		2020-02-19	2020-02-04	2020-02-19	1	1	1	0	0	1	0	0	1	0	1	1	1	0	0	0	1	1	0	0	2020-02-14	alb	27.2
16	61	1	2020-02-03		2020-02-19	2020-02-04	2020-02-19	1	1	1	0	0	1	0	0	1	0	1	1	1	0	0	0	1	1	0	0	2020-02-05	urea	26.38
16	61	1	2020-02-03		2020-02-19	2020-02-04	2020-02-19	1	1	1	0	0	1	0	0	1	0	1	1	1	0	0	0	1	1	0	0	2020-02-04	crp	44.5
16	61	1	2020-02-03		2020-02-19	2020-02-04	2020-02-19	1	1	1	0	0	1	0	0	1	0	1	1	1	0	0	0	1	1	0	0	2020-02-05	mpv	13.3
16	61	1	2020-02-03		2020-02-19	2020-02-04	2020-02-19	1	1	1	0	0	1	0	0	1	0	1	1	1	0	0	0	1	1	0	0	2020-02-14	ldh	418
16	61	1	2020-02-03		2020-02-19	2020-02-04	2020-02-19	1	1	1	0	0	1	0	0	1	0	1	1	1	0	0	0	1	1	0	0	2020-02-18	urea	15.26
16	61	1	2020-02-03		2020-02-19	2020-02-04	2020-02-19	1	1	1	0	0	1	0	0	1	0	1	1	1	0	0	0	1	1	0	0	2020-02-07	eoval	0.05
16	61	1	2020-02-03		2020-02-19	2020-02-04	2020-02-19	1	1	1	0	0	1	0	0	1	0	1	1	1	0	0	0	1	1	0	0	2020-02-18	lymval	0.22
16	61	1	2020-02-03		2020-02-19	2020-02-04	2020-02-19	1	1	1	0	0	1	0	0	1	0	1	1	1	0	0	0	1	1	0	0	2020-02-14	mpv	11
16	61	1	2020-02-03		2020-02-19	2020-02-04	2020-02-19	1	1	1	0	0	1	0	0	1	0	1	1	1	0	0	0	1	1	0	0	2020-02-05	basoval	0.01
16	61	1	2020-02-03		2020-02-19	2020-02-04	2020-02-19	1	1	1	0	0	1	0	0	1	0	1	1	1	0	0	0	1	1	0	0	2020-02-05	basoper	0.3
16	61	1	2020-02-03		2020-02-19	2020-02-04	2020-02-19	1	1	1	0	0	1	0	0	1	0	1	1	1	0	0	0	1	1	0	0	2020-02-11	ldh	431
16	61	1	2020-02-03		2020-02-19	2020-02-04	2020-02-19	1	1	1	0	0	1	0	0	1	0	1	1	1	0	0	0	1	1	0	0	2020-02-18	basoval	0.01
16	61	1	2020-02-03		2020-02-19	2020-02-04	2020-02-19	1	1	1	0	0	1	0	0	1	0	1	1	1	0	0	0	1	1	0	0	2020-02-18	pctt	0.094
16	61	1	2020-02-03		2020-02-19	2020-02-04	2020-02-19	1	1	1	0	0	1	0	0	1	0	1	1	1	0	0	0	1	1	0	0	2020-02-05	neutper	84.5
16	61	1	2020-02-03		2020-02-19	2020-02-04	2020-02-19	1	1	1	0	0	1	0	0	1	0	1	1	1	0	0	0	1	1	0	0	2020-02-11	neutval	5.86
16	61	1	2020-02-03		2020-02-19	2020-02-04	2020-02-19	1	1	1	0	0	1	0	0	1	0	1	1	1	0	0	0	1	1	0	0	2020-02-05	aptt	45.2
16	61	1	2020-02-03		2020-02-19	2020-02-04	2020-02-19	1	1	1	0	0	1	0	0	1	0	1	1	1	0	0	0	1	1	0	0	2020-02-09	mpv	13
16	61	1	2020-02-03		2020-02-19	2020-02-04	2020-02-19	1	1	1	0	0	1	0	0	1	0	1	1	1	0	0	0	1	1	0	0	2020-02-04	tp	69.2
16	61	1	2020-02-03		2020-02-19	2020-02-04	2020-02-19	1	1	1	0	0	1	0	0	1	0	1	1	1	0	0	0	1	1	0	0	2020-02-14	basoper	0.4
16	61	1	2020-02-03		2020-02-19	2020-02-04	2020-02-19	1	1	1	0	0	1	0	0	1	0	1	1	1	0	0	0	1	1	0	0	2020-02-04	eoper	0.9
16	61	1	2020-02-03		2020-02-19	2020-02-04	2020-02-19	1	1	1	0	0	1	0	0	1	0	1	1	1	0	0	0	1	1	0	0	2020-02-18	ldh	700
16	61	1	2020-02-03		2020-02-19	2020-02-04	2020-02-19	1	1	1	0	0	1	0	0	1	0	1	1	1	0	0	0	1	1	0	0	2020-02-09	lymper	6.4
16	61	1	2020-02-03		2020-02-19	2020-02-04	2020-02-19	1	1	1	0	0	1	0	0	1	0	1	1	1	0	0	0	1	1	0	0	2020-02-05	ddimer	0.75
16	61	1	2020-02-03		2020-02-19	2020-02-04	2020-02-19	1	1	1	0	0	1	0	0	1	0	1	1	1	0	0	0	1	1	0	0	2020-02-07	pctt	0.071
16	61	1	2020-02-03		2020-02-19	2020-02-04	2020-02-19	1	1	1	0	0	1	0	0	1	0	1	1	1	0	0	0	1	1	0	0	2020-02-04	mpv	13.3
16	61	1	2020-02-03		2020-02-19	2020-02-04	2020-02-19	1	1	1	0	0	1	0	0	1	0	1	1	1	0	0	0	1	1	0	0	2020-02-04	ldh	512
16	61	1	2020-02-03		2020-02-19	2020-02-04	2020-02-19	1	1	1	0	0	1	0	0	1	0	1	1	1	0	0	0	1	1	0	0	2020-02-14	urea	24.57
16	61	1	2020-02-03		2020-02-19	2020-02-04	2020-02-19	1	1	1	0	0	1	0	0	1	0	1	1	1	0	0	0	1	1	0	0	2020-02-07	neutval	4.64
16	61	1	2020-02-03		2020-02-19	2020-02-04	2020-02-19	1	1	1	0	0	1	0	0	1	0	1	1	1	0	0	0	1	1	0	0	2020-02-07	crp	55.42
16	61	1	2020-02-03		2020-02-19	2020-02-04	2020-02-19	1	1	1	0	0	1	0	0	1	0	1	1	1	0	0	0	1	1	0	0	2020-02-04	lymval	0.65
16	61	1	2020-02-03		2020-02-19	2020-02-04	2020-02-19	1	1	1	0	0	1	0	0	1	0	1	1	1	0	0	0	1	1	0	0	2020-02-11	tp	53.2
16	61	1	2020-02-03		2020-02-19	2020-02-04	2020-02-19	1	1	1	0	0	1	0	0	1	0	1	1	1	0	0	0	1	1	0	0	2020-02-09	neutval	3.27
16	61	1	2020-02-03		2020-02-19	2020-02-04	2020-02-19	1	1	1	0	0	1	0	0	1	0	1	1	1	0	0	0	1	1	0	0	2020-02-05	plt	52
16	61	1	2020-02-03		2020-02-19	2020-02-04	2020-02-19	1	1	1	0	0	1	0	0	1	0	1	1	1	0	0	0	1	1	0	0	2020-02-09	aptt	33.6
16	61	1	2020-02-03		2020-02-19	2020-02-04	2020-02-19	1	1	1	0	0	1	0	0	1	0	1	1	1	0	0	0	1	1	0	0	2020-02-03	basoper	0.2
16	61	1	2020-02-03		2020-02-19	2020-02-04	2020-02-19	1	1	1	0	0	1	0	0	1	0	1	1	1	0	0	0	1	1	0	0	2020-02-09	eoper	0.1
16	61	1	2020-02-03		2020-02-19	2020-02-04	2020-02-19	1	1	1	0	0	1	0	0	1	0	1	1	1	0	0	0	1	1	0	0	2020-02-11	basoper	0
16	61	1	2020-02-03		2020-02-19	2020-02-04	2020-02-19	1	1	1	0	0	1	0	0	1	0	1	1	1	0	0	0	1	1	0	0	2020-02-11	plt	80
16	61	1	2020-02-03		2020-02-19	2020-02-04	2020-02-19	1	1	1	0	0	1	0	0	1	0	1	1	1	0	0	0	1	1	0	0	2020-02-18	ast	94
16	61	1	2020-02-03		2020-02-19	2020-02-04	2020-02-19	1	1	1	0	0	1	0	0	1	0	1	1	1	0	0	0	1	1	0	0	2020-02-09	pt	12.1
16	61	1	2020-02-03		2020-02-19	2020-02-04	2020-02-19	1	1	1	0	0	1	0	0	1	0	1	1	1	0	0	0	1	1	0	0	2020-02-05	lymper	7.8
16	61	1	2020-02-03		2020-02-19	2020-02-04	2020-02-19	1	1	1	0	0	1	0	0	1	0	1	1	1	0	0	0	1	1	0	0	2020-02-18	plt	87
16	61	1	2020-02-03		2020-02-19	2020-02-04	2020-02-19	1	1	1	0	0	1	0	0	1	0	1	1	1	0	0	0	1	1	0	0	2020-02-03	lymval	0.65
16	61	1	2020-02-03		2020-02-19	2020-02-04	2020-02-19	1	1	1	0	0	1	0	0	1	0	1	1	1	0	0	0	1	1	0	0	2020-02-07	plt	54
16	61	1	2020-02-03		2020-02-19	2020-02-04	2020-02-19	1	1	1	0	0	1	0	0	1	0	1	1	1	0	0	0	1	1	0	0	2020-02-11	pctt	0.099
16	61	1	2020-02-03		2020-02-19	2020-02-04	2020-02-19	1	1	1	0	0	1	0	0	1	0	1	1	1	0	0	0	1	1	0	0	2020-02-18	eoper	0.1
16	61	1	2020-02-03		2020-02-19	2020-02-04	2020-02-19	1	1	1	0	0	1	0	0	1	0	1	1	1	0	0	0	1	1	0	0	2020-02-11	basoval	0
16	61	1	2020-02-03		2020-02-19	2020-02-04	2020-02-19	1	1	1	0	0	1	0	0	1	0	1	1	1	0	0	0	1	1	0	0	2020-02-04	crp	17.9
16	61	1	2020-02-03		2020-02-19	2020-02-04	2020-02-19	1	1	1	0	0	1	0	0	1	0	1	1	1	0	0	0	1	1	0	0	2020-02-14	crp	16.8
16	61	1	2020-02-03		2020-02-19	2020-02-04	2020-02-19	1	1	1	0	0	1	0	0	1	0	1	1	1	0	0	0	1	1	0	0	2020-02-14	tp	51.3
16	61	1	2020-02-03		2020-02-19	2020-02-04	2020-02-19	1	1	1	0	0	1	0	0	1	0	1	1	1	0	0	0	1	1	0	0	2020-02-14	neutval	3.28
16	61	1	2020-02-03		2020-02-19	2020-02-04	2020-02-19	1	1	1	0	0	1	0	0	1	0	1	1	1	0	0	0	1	1	0	0	2020-02-11	eoper	0
16	61	1	2020-02-03		2020-02-19	2020-02-04	2020-02-19	1	1	1	0	0	1	0	0	1	0	1	1	1	0	0	0	1	1	0	0	2020-02-14	lymval	0.51
16	61	1	2020-02-03		2020-02-19	2020-02-04	2020-02-19	1	1	1	0	0	1	0	0	1	0	1	1	1	0	0	0	1	1	0	0	2020-02-07	tp	58.7
16	61	1	2020-02-03		2020-02-19	2020-02-04	2020-02-19	1	1	1	0	0	1	0	0	1	0	1	1	1	0	0	0	1	1	0	0	2020-02-18	alb	29.1
16	61	1	2020-02-03		2020-02-19	2020-02-04	2020-02-19	1	1	1	0	0	1	0	0	1	0	1	1	1	0	0	0	1	1	0	0	2020-02-14	eoval	0.11
16	61	1	2020-02-03		2020-02-19	2020-02-04	2020-02-19	1	1	1	0	0	1	0	0	1	0	1	1	1	0	0	0	1	1	0	0	2020-02-04	neutper	76.2
16	61	1	2020-02-03		2020-02-19	2020-02-04	2020-02-19	1	1	1	0	0	1	0	0	1	0	1	1	1	0	0	0	1	1	0	0	2020-02-09	plt	64
16	61	1	2020-02-03		2020-02-19	2020-02-04	2020-02-19	1	1	1	0	0	1	0	0	1	0	1	1	1	0	0	0	1	1	0	0	2020-02-11	eoval	0
16	61	1	2020-02-03		2020-02-19	2020-02-04	2020-02-19	1	1	1	0	0	1	0	0	1	0	1	1	1	0	0	0	1	1	0	0	2020-02-07	basoper	0.3
16	61	1	2020-02-03		2020-02-19	2020-02-04	2020-02-19	1	1	1	0	0	1	0	0	1	0	1	1	1	0	0	0	1	1	0	0	2020-02-14	lymper	11.9
16	61	1	2020-02-03		2020-02-19	2020-02-04	2020-02-19	1	1	1	0	0	1	0	0	1	0	1	1	1	0	0	0	1	1	0	0	2020-02-03	mpv	12.9
16	61	1	2020-02-03		2020-02-19	2020-02-04	2020-02-19	1	1	1	0	0	1	0	0	1	0	1	1	1	0	0	0	1	1	0	0	2020-02-09	pdw	17.3
16	61	1	2020-02-03		2020-02-19	2020-02-04	2020-02-19	1	1	1	0	0	1	0	0	1	0	1	1	1	0	0	0	1	1	0	0	2020-02-03	eoval	0.01
16	61	1	2020-02-03		2020-02-19	2020-02-04	2020-02-19	1	1	1	0	0	1	0	0	1	0	1	1	1	0	0	0	1	1	0	0	2020-02-04	urea	36.32
16	61	1	2020-02-03		2020-02-19	2020-02-04	2020-02-19	1	1	1	0	0	1	0	0	1	0	1	1	1	0	0	0	1	1	0	0	2020-02-18	eoval	0
16	61	1	2020-02-03		2020-02-19	2020-02-04	2020-02-19	1	1	1	0	0	1	0	0	1	0	1	1	1	0	0	0	1	1	0	0	2020-02-11	lymper	6
16	61	1	2020-02-03		2020-02-19	2020-02-04	2020-02-19	1	1	1	0	0	1	0	0	1	0	1	1	1	0	0	0	1	1	0	0	2020-02-03	eoper	0.2
16	61	1	2020-02-03		2020-02-19	2020-02-04	2020-02-19	1	1	1	0	0	1	0	0	1	0	1	1	1	0	0	0	1	1	0	0	2020-02-03	pctt	0.062
16	61	1	2020-02-03		2020-02-19	2020-02-04	2020-02-19	1	1	1	0	0	1	0	0	1	0	1	1	1	0	0	0	1	1	0	0	2020-02-11	neutper	88.7
16	61	1	2020-02-03		2020-02-19	2020-02-04	2020-02-19	1	1	1	0	0	1	0	0	1	0	1	1	1	0	0	0	1	1	0	0	2020-02-09	ast	31
16	61	1	2020-02-03		2020-02-19	2020-02-04	2020-02-19	1	1	1	0	0	1	0	0	1	0	1	1	1	0	0	0	1	1	0	0	2020-02-05	neutval	3.38
16	61	1	2020-02-03		2020-02-19	2020-02-04	2020-02-19	1	1	1	0	0	1	0	0	1	0	1	1	1	0	0	0	1	1	0	0	2020-02-05	pctt	0.069
16	61	1	2020-02-03		2020-02-19	2020-02-04	2020-02-19	1	1	1	0	0	1	0	0	1	0	1	1	1	0	0	0	1	1	0	0	2020-02-07	lymper	7.3
16	61	1	2020-02-03		2020-02-19	2020-02-04	2020-02-19	1	1	1	0	0	1	0	0	1	0	1	1	1	0	0	0	1	1	0	0	2020-02-05	fib	3.22
16	61	1	2020-02-03		2020-02-19	2020-02-04	2020-02-19	1	1	1	0	0	1	0	0	1	0	1	1	1	0	0	0	1	1	0	0	2020-02-18	neutper	92.6
16	61	1	2020-02-03		2020-02-19	2020-02-04	2020-02-19	1	1	1	0	0	1	0	0	1	0	1	1	1	0	0	0	1	1	0	0	2020-02-03	neutper	73.7
16	61	1	2020-02-03		2020-02-19	2020-02-04	2020-02-19	1	1	1	0	0	1	0	0	1	0	1	1	1	0	0	0	1	1	0	0	2020-02-11	ast	22
16	61	1	2020-02-03		2020-02-19	2020-02-04	2020-02-19	1	1	1	0	0	1	0	0	1	0	1	1	1	0	0	0	1	1	0	0	2020-02-04	neutval	3.05
16	61	1	2020-02-03		2020-02-19	2020-02-04	2020-02-19	1	1	1	0	0	1	0	0	1	0	1	1	1	0	0	0	1	1	0	0	2020-02-03	plt	48
16	61	1	2020-02-03		2020-02-19	2020-02-04	2020-02-19	1	1	1	0	0	1	0	0	1	0	1	1	1	0	0	0	1	1	0	0	2020-02-09	ddimer	1.84
16	61	1	2020-02-03		2020-02-19	2020-02-04	2020-02-19	1	1	1	0	0	1	0	0	1	0	1	1	1	0	0	0	1	1	0	0	2020-02-09	basoper	0.5
16	61	1	2020-02-03		2020-02-19	2020-02-04	2020-02-19	1	1	1	0	0	1	0	0	1	0	1	1	1	0	0	0	1	1	0	0	2020-02-18	pct	0.973
16	61	1	2020-02-03		2020-02-19	2020-02-04	2020-02-19	1	1	1	0	0	1	0	0	1	0	1	1	1	0	0	0	1	1	0	0	2020-02-05	ldh	494
16	61	1	2020-02-03		2020-02-19	2020-02-04	2020-02-19	1	1	1	0	0	1	0	0	1	0	1	1	1	0	0	0	1	1	0	0	2020-02-04	ast	29
16	61	1	2020-02-03		2020-02-19	2020-02-04	2020-02-19	1	1	1	0	0	1	0	0	1	0	1	1	1	0	0	0	1	1	0	0	2020-02-09	lymval	0.24
16	61	1	2020-02-03		2020-02-19	2020-02-04	2020-02-19	1	1	1	0	0	1	0	0	1	0	1	1	1	0	0	0	1	1	0	0	2020-02-09	pctt	0.084
16	61	1	2020-02-03		2020-02-19	2020-02-04	2020-02-19	1	1	1	0	0	1	0	0	1	0	1	1	1	0	0	0	1	1	0	0	2020-02-18	basoper	0.1
16	61	1	2020-02-03		2020-02-19	2020-02-04	2020-02-19	1	1	1	0	0	1	0	0	1	0	1	1	1	0	0	0	1	1	0	0	2020-02-05	pct	1.2
16	61	1	2020-02-03		2020-02-19	2020-02-04	2020-02-19	1	1	1	0	0	1	0	0	1	0	1	1	1	0	0	0	1	1	0	0	2020-02-11	crp	33.1
16	61	1	2020-02-03		2020-02-19	2020-02-04	2020-02-19	1	1	1	0	0	1	0	0	1	0	1	1	1	0	0	0	1	1	0	0	2020-02-09	urea	18.11
16	61	1	2020-02-03		2020-02-19	2020-02-04	2020-02-19	1	1	1	0	0	1	0	0	1	0	1	1	1	0	0	0	1	1	0	0	2020-02-04	plt	50
16	61	1	2020-02-03		2020-02-19	2020-02-04	2020-02-19	1	1	1	0	0	1	0	0	1	0	1	1	1	0	0	0	1	1	0	0	2020-02-14	pctt	0.077
16	61	1	2020-02-03		2020-02-19	2020-02-04	2020-02-19	1	1	1	0	0	1	0	0	1	0	1	1	1	0	0	0	1	1	0	0	2020-02-05	eoval	0.03
16	61	1	2020-02-03		2020-02-19	2020-02-04	2020-02-19	1	1	1	0	0	1	0	0	1	0	1	1	1	0	0	0	1	1	0	0	2020-02-07	urea	19.05
16	61	1	2020-02-03		2020-02-19	2020-02-04	2020-02-19	1	1	1	0	0	1	0	0	1	0	1	1	1	0	0	0	1	1	0	0	2020-02-11	lymval	0.4
16	61	1	2020-02-03		2020-02-19	2020-02-04	2020-02-19	1	1	1	0	0	1	0	0	1	0	1	1	1	0	0	0	1	1	0	0	2020-02-07	neutper	86.2
16	61	1	2020-02-03		2020-02-19	2020-02-04	2020-02-19	1	1	1	0	0	1	0	0	1	0	1	1	1	0	0	0	1	1	0	0	2020-02-04	pdw	17
16	61	1	2020-02-03		2020-02-19	2020-02-04	2020-02-19	1	1	1	0	0	1	0	0	1	0	1	1	1	0	0	0	1	1	0	0	2020-02-18	crp	11.95
16	61	1	2020-02-03		2020-02-19	2020-02-04	2020-02-19	1	1	1	0	0	1	0	0	1	0	1	1	1	0	0	0	1	1	0	0	2020-02-05	inr	0.94
16	61	1	2020-02-03		2020-02-19	2020-02-04	2020-02-19	1	1	1	0	0	1	0	0	1	0	1	1	1	0	0	0	1	1	0	0	2020-02-04	basoper	0.2
16	61	1	2020-02-03		2020-02-19	2020-02-04	2020-02-19	1	1	1	0	0	1	0	0	1	0	1	1	1	0	0	0	1	1	0	0	2020-02-14	pct	1.3
16	61	1	2020-02-03		2020-02-19	2020-02-04	2020-02-19	1	1	1	0	0	1	0	0	1	0	1	1	1	0	0	0	1	1	0	0	2020-02-04	pctt	0.065
16	61	1	2020-02-03		2020-02-19	2020-02-04	2020-02-19	1	1	1	0	0	1	0	0	1	0	1	1	1	0	0	0	1	1	0	0	2020-02-09	crp	63.6
16	61	1	2020-02-03		2020-02-19	2020-02-04	2020-02-19	1	1	1	0	0	1	0	0	1	0	1	1	1	0	0	0	1	1	0	0	2020-02-07	pdw	17.4
16	61	1	2020-02-03		2020-02-19	2020-02-04	2020-02-19	1	1	1	0	0	1	0	0	1	0	1	1	1	0	0	0	1	1	0	0	2020-02-05	alb	37.2
16	61	1	2020-02-03		2020-02-19	2020-02-04	2020-02-19	1	1	1	0	0	1	0	0	1	0	1	1	1	0	0	0	1	1	0	0	2020-02-14	eoper	2.6
16	61	1	2020-02-03		2020-02-19	2020-02-04	2020-02-19	1	1	1	0	0	1	0	0	1	0	1	1	1	0	0	0	1	1	0	0	2020-02-05	eoper	0.7
16	61	1	2020-02-03		2020-02-19	2020-02-04	2020-02-19	1	1	1	0	0	1	0	0	1	0	1	1	1	0	0	0	1	1	0	0	2020-02-09	tp	54.2
16	61	1	2020-02-03		2020-02-19	2020-02-04	2020-02-19	1	1	1	0	0	1	0	0	1	0	1	1	1	0	0	0	1	1	0	0	2020-02-14	pdw	16.9
16	61	1	2020-02-03		2020-02-19	2020-02-04	2020-02-19	1	1	1	0	0	1	0	0	1	0	1	1	1	0	0	0	1	1	0	0	2020-02-05	pdw	17
16	61	1	2020-02-03		2020-02-19	2020-02-04	2020-02-19	1	1	1	0	0	1	0	0	1	0	1	1	1	0	0	0	1	1	0	0	2020-02-11	mpv	12.3
16	61	1	2020-02-03		2020-02-19	2020-02-04	2020-02-19	1	1	1	0	0	1	0	0	1	0	1	1	1	0	0	0	1	1	0	0	2020-02-09	tt	16.8
16	61	1	2020-02-03		2020-02-19	2020-02-04	2020-02-19	1	1	1	0	0	1	0	0	1	0	1	1	1	0	0	0	1	1	0	0	2020-02-03	pdw	17.5
17	58	0	2020-01-19	2020-02-05		2020-01-26	2020-02-13	0	0	1	0	0	1	0	1	1	0	1	1	0	0	0	0	0	0	0	0	2020-01-27	ckmb	0.88
17	58	0	2020-01-19	2020-02-05		2020-01-26	2020-02-13	0	0	1	0	0	1	0	1	1	0	1	1	0	0	0	0	0	0	0	0	2020-02-06	pdw	16.2
17	58	0	2020-01-19	2020-02-05		2020-01-26	2020-02-13	0	0	1	0	0	1	0	1	1	0	1	1	0	0	0	0	0	0	0	0	2020-02-02	plt	216
17	58	0	2020-01-19	2020-02-05		2020-01-26	2020-02-13	0	0	1	0	0	1	0	1	1	0	1	1	0	0	0	0	0	0	0	0	2020-02-02	pdw	16.1
17	58	0	2020-01-19	2020-02-05		2020-01-26	2020-02-13	0	0	1	0	0	1	0	1	1	0	1	1	0	0	0	0	0	0	0	0	2020-02-06	urea	2.33
17	58	0	2020-01-19	2020-02-05		2020-01-26	2020-02-13	0	0	1	0	0	1	0	1	1	0	1	1	0	0	0	0	0	0	0	0	2020-02-06	crp	4.5
17	58	0	2020-01-19	2020-02-05		2020-01-26	2020-02-13	0	0	1	0	0	1	0	1	1	0	1	1	0	0	0	0	0	0	0	0	2020-02-02	mpv	9
17	58	0	2020-01-19	2020-02-05		2020-01-26	2020-02-13	0	0	1	0	0	1	0	1	1	0	1	1	0	0	0	0	0	0	0	0	2020-02-06	eoval	0.09
17	58	0	2020-01-19	2020-02-05		2020-01-26	2020-02-13	0	0	1	0	0	1	0	1	1	0	1	1	0	0	0	0	0	0	0	0	2020-01-27	lymper	32.9
17	58	0	2020-01-19	2020-02-05		2020-01-26	2020-02-13	0	0	1	0	0	1	0	1	1	0	1	1	0	0	0	0	0	0	0	0	2020-02-02	neutval	2.99
17	58	0	2020-01-19	2020-02-05		2020-01-26	2020-02-13	0	0	1	0	0	1	0	1	1	0	1	1	0	0	0	0	0	0	0	0	2020-01-27	pctt	0.114
17	58	0	2020-01-19	2020-02-05		2020-01-26	2020-02-13	0	0	1	0	0	1	0	1	1	0	1	1	0	0	0	0	0	0	0	0	2020-02-06	neutper	74.8
17	58	0	2020-01-19	2020-02-05		2020-01-26	2020-02-13	0	0	1	0	0	1	0	1	1	0	1	1	0	0	0	0	0	0	0	0	2020-01-27	inr	0.95
17	58	0	2020-01-19	2020-02-05		2020-01-26	2020-02-13	0	0	1	0	0	1	0	1	1	0	1	1	0	0	0	0	0	0	0	0	2020-01-27	mpv	9.5
17	58	0	2020-01-19	2020-02-05		2020-01-26	2020-02-13	0	0	1	0	0	1	0	1	1	0	1	1	0	0	0	0	0	0	0	0	2020-01-27	basoper	0.1
17	58	0	2020-01-19	2020-02-05		2020-01-26	2020-02-13	0	0	1	0	0	1	0	1	1	0	1	1	0	0	0	0	0	0	0	0	2020-01-27	plt	119
17	58	0	2020-01-19	2020-02-05		2020-01-26	2020-02-13	0	0	1	0	0	1	0	1	1	0	1	1	0	0	0	0	0	0	0	0	2020-02-02	lymval	1.22
17	58	0	2020-01-19	2020-02-05		2020-01-26	2020-02-13	0	0	1	0	0	1	0	1	1	0	1	1	0	0	0	0	0	0	0	0	2020-01-27	tp	67.3
17	58	0	2020-01-19	2020-02-05		2020-01-26	2020-02-13	0	0	1	0	0	1	0	1	1	0	1	1	0	0	0	0	0	0	0	0	2020-01-27	urea	2.11
17	58	0	2020-01-19	2020-02-05		2020-01-26	2020-02-13	0	0	1	0	0	1	0	1	1	0	1	1	0	0	0	0	0	0	0	0	2020-02-02	crp	12.59
17	58	0	2020-01-19	2020-02-05		2020-01-26	2020-02-13	0	0	1	0	0	1	0	1	1	0	1	1	0	0	0	0	0	0	0	0	2020-01-27	tt	14.9
17	58	0	2020-01-19	2020-02-05		2020-01-26	2020-02-13	0	0	1	0	0	1	0	1	1	0	1	1	0	0	0	0	0	0	0	0	2020-01-27	crp	101.3
17	58	0	2020-01-19	2020-02-05		2020-01-26	2020-02-13	0	0	1	0	0	1	0	1	1	0	1	1	0	0	0	0	0	0	0	0	2020-01-27	alb	37.8
17	58	0	2020-01-19	2020-02-05		2020-01-26	2020-02-13	0	0	1	0	0	1	0	1	1	0	1	1	0	0	0	0	0	0	0	0	2020-01-27	pdw	16.1
17	58	0	2020-01-19	2020-02-05		2020-01-26	2020-02-13	0	0	1	0	0	1	0	1	1	0	1	1	0	0	0	0	0	0	0	0	2020-02-02	crp	33.4
17	58	0	2020-01-19	2020-02-05		2020-01-26	2020-02-13	0	0	1	0	0	1	0	1	1	0	1	1	0	0	0	0	0	0	0	0	2020-02-02	basoper	0.2
17	58	0	2020-01-19	2020-02-05		2020-01-26	2020-02-13	0	0	1	0	0	1	0	1	1	0	1	1	0	0	0	0	0	0	0	0	2020-02-02	alb	34
17	58	0	2020-01-19	2020-02-05		2020-01-26	2020-02-13	0	0	1	0	0	1	0	1	1	0	1	1	0	0	0	0	0	0	0	0	2020-02-06	mpv	9.2
17	58	0	2020-01-19	2020-02-05		2020-01-26	2020-02-13	0	0	1	0	0	1	0	1	1	0	1	1	0	0	0	0	0	0	0	0	2020-02-02	eoval	0.11
17	58	0	2020-01-19	2020-02-05		2020-01-26	2020-02-13	0	0	1	0	0	1	0	1	1	0	1	1	0	0	0	0	0	0	0	0	2020-02-02	pctt	0.194
17	58	0	2020-01-19	2020-02-05		2020-01-26	2020-02-13	0	0	1	0	0	1	0	1	1	0	1	1	0	0	0	0	0	0	0	0	2020-02-02	tp	64.1
17	58	0	2020-01-19	2020-02-05		2020-01-26	2020-02-13	0	0	1	0	0	1	0	1	1	0	1	1	0	0	0	0	0	0	0	0	2020-02-02	eoper	2.3
17	58	0	2020-01-19	2020-02-05		2020-01-26	2020-02-13	0	0	1	0	0	1	0	1	1	0	1	1	0	0	0	0	0	0	0	0	2020-02-02	ast	21
17	58	0	2020-01-19	2020-02-05		2020-01-26	2020-02-13	0	0	1	0	0	1	0	1	1	0	1	1	0	0	0	0	0	0	0	0	2020-02-06	basoval	0.02
17	58	0	2020-01-19	2020-02-05		2020-01-26	2020-02-13	0	0	1	0	0	1	0	1	1	0	1	1	0	0	0	0	0	0	0	0	2020-01-27	neutval	2.96
17	58	0	2020-01-19	2020-02-05		2020-01-26	2020-02-13	0	0	1	0	0	1	0	1	1	0	1	1	0	0	0	0	0	0	0	0	2020-02-06	ast	15
17	58	0	2020-01-19	2020-02-05		2020-01-26	2020-02-13	0	0	1	0	0	1	0	1	1	0	1	1	0	0	0	0	0	0	0	0	2020-01-27	neutper	61.6
17	58	0	2020-01-19	2020-02-05		2020-01-26	2020-02-13	0	0	1	0	0	1	0	1	1	0	1	1	0	0	0	0	0	0	0	0	2020-02-06	neutval	4.94
17	58	0	2020-01-19	2020-02-05		2020-01-26	2020-02-13	0	0	1	0	0	1	0	1	1	0	1	1	0	0	0	0	0	0	0	0	2020-01-27	basoval	0
17	58	0	2020-01-19	2020-02-05		2020-01-26	2020-02-13	0	0	1	0	0	1	0	1	1	0	1	1	0	0	0	0	0	0	0	0	2020-02-06	pctt	0.188
17	58	0	2020-01-19	2020-02-05		2020-01-26	2020-02-13	0	0	1	0	0	1	0	1	1	0	1	1	0	0	0	0	0	0	0	0	2020-02-06	basoper	0.2
17	58	0	2020-01-19	2020-02-05		2020-01-26	2020-02-13	0	0	1	0	0	1	0	1	1	0	1	1	0	0	0	0	0	0	0	0	2020-01-27	ddimer	0.26
17	58	0	2020-01-19	2020-02-05		2020-01-26	2020-02-13	0	0	1	0	0	1	0	1	1	0	1	1	0	0	0	0	0	0	0	0	2020-01-27	ast	21
17	58	0	2020-01-19	2020-02-05		2020-01-26	2020-02-13	0	0	1	0	0	1	0	1	1	0	1	1	0	0	0	0	0	0	0	0	2020-02-02	urea	1.85
17	58	0	2020-01-19	2020-02-05		2020-01-26	2020-02-13	0	0	1	0	0	1	0	1	1	0	1	1	0	0	0	0	0	0	0	0	2020-02-06	ldh	174
17	58	0	2020-01-19	2020-02-05		2020-01-26	2020-02-13	0	0	1	0	0	1	0	1	1	0	1	1	0	0	0	0	0	0	0	0	2020-02-02	basoval	0.01
17	58	0	2020-01-19	2020-02-05		2020-01-26	2020-02-13	0	0	1	0	0	1	0	1	1	0	1	1	0	0	0	0	0	0	0	0	2020-02-06	lymper	17.4
17	58	0	2020-01-19	2020-02-05		2020-01-26	2020-02-13	0	0	1	0	0	1	0	1	1	0	1	1	0	0	0	0	0	0	0	0	2020-02-06	alb	36.4
17	58	0	2020-01-19	2020-02-05		2020-01-26	2020-02-13	0	0	1	0	0	1	0	1	1	0	1	1	0	0	0	0	0	0	0	0	2020-01-27	lymval	1.58
17	58	0	2020-01-19	2020-02-05		2020-01-26	2020-02-13	0	0	1	0	0	1	0	1	1	0	1	1	0	0	0	0	0	0	0	0	2020-02-02	neutper	63.6
17	58	0	2020-01-19	2020-02-05		2020-01-26	2020-02-13	0	0	1	0	0	1	0	1	1	0	1	1	0	0	0	0	0	0	0	0	2020-02-06	lymval	1.15
17	58	0	2020-01-19	2020-02-05		2020-01-26	2020-02-13	0	0	1	0	0	1	0	1	1	0	1	1	0	0	0	0	0	0	0	0	2020-01-27	pct	0.05
17	58	0	2020-01-19	2020-02-05		2020-01-26	2020-02-13	0	0	1	0	0	1	0	1	1	0	1	1	0	0	0	0	0	0	0	0	2020-02-02	lymper	26
17	58	0	2020-01-19	2020-02-05		2020-01-26	2020-02-13	0	0	1	0	0	1	0	1	1	0	1	1	0	0	0	0	0	0	0	0	2020-01-27	pt	11.1
17	58	0	2020-01-19	2020-02-05		2020-01-26	2020-02-13	0	0	1	0	0	1	0	1	1	0	1	1	0	0	0	0	0	0	0	0	2020-02-06	plt	204
17	58	0	2020-01-19	2020-02-05		2020-01-26	2020-02-13	0	0	1	0	0	1	0	1	1	0	1	1	0	0	0	0	0	0	0	0	2020-01-27	eoper	0.1
17	58	0	2020-01-19	2020-02-05		2020-01-26	2020-02-13	0	0	1	0	0	1	0	1	1	0	1	1	0	0	0	0	0	0	0	0	2020-02-06	pct	1
17	58	0	2020-01-19	2020-02-05		2020-01-26	2020-02-13	0	0	1	0	0	1	0	1	1	0	1	1	0	0	0	0	0	0	0	0	2020-01-27	aptt	33.8
17	58	0	2020-01-19	2020-02-05		2020-01-26	2020-02-13	0	0	1	0	0	1	0	1	1	0	1	1	0	0	0	0	0	0	0	0	2020-01-27	ldh	223
17	58	0	2020-01-19	2020-02-05		2020-01-26	2020-02-13	0	0	1	0	0	1	0	1	1	0	1	1	0	0	0	0	0	0	0	0	2020-02-06	eoper	1.4
17	58	0	2020-01-19	2020-02-05		2020-01-26	2020-02-13	0	0	1	0	0	1	0	1	1	0	1	1	0	0	0	0	0	0	0	0	2020-01-27	eoval	0
17	58	0	2020-01-19	2020-02-05		2020-01-26	2020-02-13	0	0	1	0	0	1	0	1	1	0	1	1	0	0	0	0	0	0	0	0	2020-02-06	tp	65.2
17	58	0	2020-01-19	2020-02-05		2020-01-26	2020-02-13	0	0	1	0	0	1	0	1	1	0	1	1	0	0	0	0	0	0	0	0	2020-01-27	fib	4.41
18	55	0	2020-01-30	2020-02-25		2020-02-06	2020-02-25	0	0	1	0	0	1	0	0	1	0	0	0	0	0	0	0	0	0	0	0	2020-02-07	lymper	29.2
18	55	0	2020-01-30	2020-02-25		2020-02-06	2020-02-25	0	0	1	0	0	1	0	0	1	0	0	0	0	0	0	0	0	0	0	0	2020-02-07	crp	0.9
18	55	0	2020-01-30	2020-02-25		2020-02-06	2020-02-25	0	0	1	0	0	1	0	0	1	0	0	0	0	0	0	0	0	0	0	0	2020-02-07	neutper	59.8
18	55	0	2020-01-30	2020-02-25		2020-02-06	2020-02-25	0	0	1	0	0	1	0	0	1	0	0	0	0	0	0	0	0	0	0	0	2020-02-03	neutval	2.58
18	55	0	2020-01-30	2020-02-25		2020-02-06	2020-02-25	0	0	1	0	0	1	0	0	1	0	0	0	0	0	0	0	0	0	0	0	2020-02-03	tp	70.5
18	55	0	2020-01-30	2020-02-25		2020-02-06	2020-02-25	0	0	1	0	0	1	0	0	1	0	0	0	0	0	0	0	0	0	0	0	2020-02-07	mpv	9.5
18	55	0	2020-01-30	2020-02-25		2020-02-06	2020-02-25	0	0	1	0	0	1	0	0	1	0	0	0	0	0	0	0	0	0	0	0	2020-02-07	tp	67.3
18	55	0	2020-01-30	2020-02-25		2020-02-06	2020-02-25	0	0	1	0	0	1	0	0	1	0	0	0	0	0	0	0	0	0	0	0	2020-02-03	pctt	0.17
18	55	0	2020-01-30	2020-02-25		2020-02-06	2020-02-25	0	0	1	0	0	1	0	0	1	0	0	0	0	0	0	0	0	0	0	0	2020-02-03	eoper	1
18	55	0	2020-01-30	2020-02-25		2020-02-06	2020-02-25	0	0	1	0	0	1	0	0	1	0	0	0	0	0	0	0	0	0	0	0	2020-02-07	eoper	1.5
18	55	0	2020-01-30	2020-02-25		2020-02-06	2020-02-25	0	0	1	0	0	1	0	0	1	0	0	0	0	0	0	0	0	0	0	0	2020-02-03	mpv	9.7
18	55	0	2020-01-30	2020-02-25		2020-02-06	2020-02-25	0	0	1	0	0	1	0	0	1	0	0	0	0	0	0	0	0	0	0	0	2020-02-07	ldh	138
18	55	0	2020-01-30	2020-02-25		2020-02-06	2020-02-25	0	0	1	0	0	1	0	0	1	0	0	0	0	0	0	0	0	0	0	0	2020-02-03	basoval	0.01
18	55	0	2020-01-30	2020-02-25		2020-02-06	2020-02-25	0	0	1	0	0	1	0	0	1	0	0	0	0	0	0	0	0	0	0	0	2020-02-07	basoval	0.02
18	55	0	2020-01-30	2020-02-25		2020-02-06	2020-02-25	0	0	1	0	0	1	0	0	1	0	0	0	0	0	0	0	0	0	0	0	2020-02-03	ast	19
18	55	0	2020-01-30	2020-02-25		2020-02-06	2020-02-25	0	0	1	0	0	1	0	0	1	0	0	0	0	0	0	0	0	0	0	0	2020-02-07	eoval	0.07
18	55	0	2020-01-30	2020-02-25		2020-02-06	2020-02-25	0	0	1	0	0	1	0	0	1	0	0	0	0	0	0	0	0	0	0	0	2020-02-03	urea	2.29
18	55	0	2020-01-30	2020-02-25		2020-02-06	2020-02-25	0	0	1	0	0	1	0	0	1	0	0	0	0	0	0	0	0	0	0	0	2020-02-03	crp	35.7
18	55	0	2020-01-30	2020-02-25		2020-02-06	2020-02-25	0	0	1	0	0	1	0	0	1	0	0	0	0	0	0	0	0	0	0	0	2020-02-03	ldh	156
18	55	0	2020-01-30	2020-02-25		2020-02-06	2020-02-25	0	0	1	0	0	1	0	0	1	0	0	0	0	0	0	0	0	0	0	0	2020-02-07	pdw	16.5
18	55	0	2020-01-30	2020-02-25		2020-02-06	2020-02-25	0	0	1	0	0	1	0	0	1	0	0	0	0	0	0	0	0	0	0	0	2020-02-03	crp	13.41
18	55	0	2020-01-30	2020-02-25		2020-02-06	2020-02-25	0	0	1	0	0	1	0	0	1	0	0	0	0	0	0	0	0	0	0	0	2020-02-03	eoval	0.04
18	55	0	2020-01-30	2020-02-25		2020-02-06	2020-02-25	0	0	1	0	0	1	0	0	1	0	0	0	0	0	0	0	0	0	0	0	2020-02-07	crp	1.2
18	55	0	2020-01-30	2020-02-25		2020-02-06	2020-02-25	0	0	1	0	0	1	0	0	1	0	0	0	0	0	0	0	0	0	0	0	2020-02-03	basoper	0.2
18	55	0	2020-01-30	2020-02-25		2020-02-06	2020-02-25	0	0	1	0	0	1	0	0	1	0	0	0	0	0	0	0	0	0	0	0	2020-02-03	lymval	1.15
18	55	0	2020-01-30	2020-02-25		2020-02-06	2020-02-25	0	0	1	0	0	1	0	0	1	0	0	0	0	0	0	0	0	0	0	0	2020-02-07	alb	36.5
18	55	0	2020-01-30	2020-02-25		2020-02-06	2020-02-25	0	0	1	0	0	1	0	0	1	0	0	0	0	0	0	0	0	0	0	0	2020-02-07	basoper	0.4
18	55	0	2020-01-30	2020-02-25		2020-02-06	2020-02-25	0	0	1	0	0	1	0	0	1	0	0	0	0	0	0	0	0	0	0	0	2020-02-03	neutper	60.9
18	55	0	2020-01-30	2020-02-25		2020-02-06	2020-02-25	0	0	1	0	0	1	0	0	1	0	0	0	0	0	0	0	0	0	0	0	2020-02-07	ast	14
18	55	0	2020-01-30	2020-02-25		2020-02-06	2020-02-25	0	0	1	0	0	1	0	0	1	0	0	0	0	0	0	0	0	0	0	0	2020-02-03	lymper	27.3
18	55	0	2020-01-30	2020-02-25		2020-02-06	2020-02-25	0	0	1	0	0	1	0	0	1	0	0	0	0	0	0	0	0	0	0	0	2020-02-03	pdw	16
18	55	0	2020-01-30	2020-02-25		2020-02-06	2020-02-25	0	0	1	0	0	1	0	0	1	0	0	0	0	0	0	0	0	0	0	0	2020-02-03	alb	38.4
18	55	0	2020-01-30	2020-02-25		2020-02-06	2020-02-25	0	0	1	0	0	1	0	0	1	0	0	0	0	0	0	0	0	0	0	0	2020-02-07	pctt	0.233
18	55	0	2020-01-30	2020-02-25		2020-02-06	2020-02-25	0	0	1	0	0	1	0	0	1	0	0	0	0	0	0	0	0	0	0	0	2020-02-07	urea	2.75
18	55	0	2020-01-30	2020-02-25		2020-02-06	2020-02-25	0	0	1	0	0	1	0	0	1	0	0	0	0	0	0	0	0	0	0	0	2020-02-07	neutval	2.71
18	55	0	2020-01-30	2020-02-25		2020-02-06	2020-02-25	0	0	1	0	0	1	0	0	1	0	0	0	0	0	0	0	0	0	0	0	2020-02-03	plt	175
18	55	0	2020-01-30	2020-02-25		2020-02-06	2020-02-25	0	0	1	0	0	1	0	0	1	0	0	0	0	0	0	0	0	0	0	0	2020-02-07	lymval	1.33
18	55	0	2020-01-30	2020-02-25		2020-02-06	2020-02-25	0	0	1	0	0	1	0	0	1	0	0	0	0	0	0	0	0	0	0	0	2020-02-07	plt	244
19	80	1	2020-02-01	2020-03-07		2020-02-08	2020-03-07	0	1	0	0	0	1	0	1	1	0	1	1	1	0	0	0	0	0	0	0	2020-02-17	eoval	0.01
19	80	1	2020-02-01	2020-03-07		2020-02-08	2020-03-07	0	1	0	0	0	1	0	1	1	0	1	1	1	0	0	0	0	0	0	0	2020-03-01	neutval	5.82
19	80	1	2020-02-01	2020-03-07		2020-02-08	2020-03-07	0	1	0	0	0	1	0	1	1	0	1	1	1	0	0	0	0	0	0	0	2020-02-22	neutper	71.7
19	80	1	2020-02-01	2020-03-07		2020-02-08	2020-03-07	0	1	0	0	0	1	0	1	1	0	1	1	1	0	0	0	0	0	0	0	2020-02-19	neutper	83.6
19	80	1	2020-02-01	2020-03-07		2020-02-08	2020-03-07	0	1	0	0	0	1	0	1	1	0	1	1	1	0	0	0	0	0	0	0	2020-02-03	crp	59.23
19	80	1	2020-02-01	2020-03-07		2020-02-08	2020-03-07	0	1	0	0	0	1	0	1	1	0	1	1	1	0	0	0	0	0	0	0	2020-02-13	mpv	10.9
19	80	1	2020-02-01	2020-03-07		2020-02-08	2020-03-07	0	1	0	0	0	1	0	1	1	0	1	1	1	0	0	0	0	0	0	0	2020-03-01	basoval	0.01
19	80	1	2020-02-01	2020-03-07		2020-02-08	2020-03-07	0	1	0	0	0	1	0	1	1	0	1	1	1	0	0	0	0	0	0	0	2020-02-25	lymper	19.6
19	80	1	2020-02-01	2020-03-07		2020-02-08	2020-03-07	0	1	0	0	0	1	0	1	1	0	1	1	1	0	0	0	0	0	0	0	2020-02-03	eoval	0.03
19	80	1	2020-02-01	2020-03-07		2020-02-08	2020-03-07	0	1	0	0	0	1	0	1	1	0	1	1	1	0	0	0	0	0	0	0	2020-02-03	pct	0.5
19	80	1	2020-02-01	2020-03-07		2020-02-08	2020-03-07	0	1	0	0	0	1	0	1	1	0	1	1	1	0	0	0	0	0	0	0	2020-02-19	neutval	8.02
19	80	1	2020-02-01	2020-03-07		2020-02-08	2020-03-07	0	1	0	0	0	1	0	1	1	0	1	1	1	0	0	0	0	0	0	0	2020-02-17	pdw	16.3
19	80	1	2020-02-01	2020-03-07		2020-02-08	2020-03-07	0	1	0	0	0	1	0	1	1	0	1	1	1	0	0	0	0	0	0	0	2020-02-17	ast	22
19	80	1	2020-02-01	2020-03-07		2020-02-08	2020-03-07	0	1	0	0	0	1	0	1	1	0	1	1	1	0	0	0	0	0	0	0	2020-02-17	mpv	11.3
19	80	1	2020-02-01	2020-03-07		2020-02-08	2020-03-07	0	1	0	0	0	1	0	1	1	0	1	1	1	0	0	0	0	0	0	0	2020-02-22	neutval	5.51
19	80	1	2020-02-01	2020-03-07		2020-02-08	2020-03-07	0	1	0	0	0	1	0	1	1	0	1	1	1	0	0	0	0	0	0	0	2020-02-03	pctt	0.137
19	80	1	2020-02-01	2020-03-07		2020-02-08	2020-03-07	0	1	0	0	0	1	0	1	1	0	1	1	1	0	0	0	0	0	0	0	2020-02-17	pct	0.147
19	80	1	2020-02-01	2020-03-07		2020-02-08	2020-03-07	0	1	0	0	0	1	0	1	1	0	1	1	1	0	0	0	0	0	0	0	2020-02-19	pct	0.205
19	80	1	2020-02-01	2020-03-07		2020-02-08	2020-03-07	0	1	0	0	0	1	0	1	1	0	1	1	1	0	0	0	0	0	0	0	2020-02-25	pctt	0.177
19	80	1	2020-02-01	2020-03-07		2020-02-08	2020-03-07	0	1	0	0	0	1	0	1	1	0	1	1	1	0	0	0	0	0	0	0	2020-02-19	pctt	0.251
19	80	1	2020-02-01	2020-03-07		2020-02-08	2020-03-07	0	1	0	0	0	1	0	1	1	0	1	1	1	0	0	0	0	0	0	0	2020-02-22	tp	64.8
19	80	1	2020-02-01	2020-03-07		2020-02-08	2020-03-07	0	1	0	0	0	1	0	1	1	0	1	1	1	0	0	0	0	0	0	0	2020-03-01	mpv	11
19	80	1	2020-02-01	2020-03-07		2020-02-08	2020-03-07	0	1	0	0	0	1	0	1	1	0	1	1	1	0	0	0	0	0	0	0	2020-02-17	basoval	0.01
19	80	1	2020-02-01	2020-03-07		2020-02-08	2020-03-07	0	1	0	0	0	1	0	1	1	0	1	1	1	0	0	0	0	0	0	0	2020-02-22	pdw	16.1
19	80	1	2020-02-01	2020-03-07		2020-02-08	2020-03-07	0	1	0	0	0	1	0	1	1	0	1	1	1	0	0	0	0	0	0	0	2020-02-13	plt	235
19	80	1	2020-02-01	2020-03-07		2020-02-08	2020-03-07	0	1	0	0	0	1	0	1	1	0	1	1	1	0	0	0	0	0	0	0	2020-02-03	lymper	39.4
19	80	1	2020-02-01	2020-03-07		2020-02-08	2020-03-07	0	1	0	0	0	1	0	1	1	0	1	1	1	0	0	0	0	0	0	0	2020-02-19	eoval	0.08
19	80	1	2020-02-01	2020-03-07		2020-02-08	2020-03-07	0	1	0	0	0	1	0	1	1	0	1	1	1	0	0	0	0	0	0	0	2020-02-13	urea	3.93
19	80	1	2020-02-01	2020-03-07		2020-02-08	2020-03-07	0	1	0	0	0	1	0	1	1	0	1	1	1	0	0	0	0	0	0	0	2020-02-03	plt	133
19	80	1	2020-02-01	2020-03-07		2020-02-08	2020-03-07	0	1	0	0	0	1	0	1	1	0	1	1	1	0	0	0	0	0	0	0	2020-02-13	eoper	3.1
19	80	1	2020-02-01	2020-03-07		2020-02-08	2020-03-07	0	1	0	0	0	1	0	1	1	0	1	1	1	0	0	0	0	0	0	0	2020-02-22	lymper	17.2
19	80	1	2020-02-01	2020-03-07		2020-02-08	2020-03-07	0	1	0	0	0	1	0	1	1	0	1	1	1	0	0	0	0	0	0	0	2020-02-25	tp	67.2
19	80	1	2020-02-01	2020-03-07		2020-02-08	2020-03-07	0	1	0	0	0	1	0	1	1	0	1	1	1	0	0	0	0	0	0	0	2020-03-01	lymper	19.6
19	80	1	2020-02-01	2020-03-07		2020-02-08	2020-03-07	0	1	0	0	0	1	0	1	1	0	1	1	1	0	0	0	0	0	0	0	2020-02-03	basoval	0.01
19	80	1	2020-02-01	2020-03-07		2020-02-08	2020-03-07	0	1	0	0	0	1	0	1	1	0	1	1	1	0	0	0	0	0	0	0	2020-02-25	alb	34.5
19	80	1	2020-02-01	2020-03-07		2020-02-08	2020-03-07	0	1	0	0	0	1	0	1	1	0	1	1	1	0	0	0	0	0	0	0	2020-02-13	ast	22
19	80	1	2020-02-01	2020-03-07		2020-02-08	2020-03-07	0	1	0	0	0	1	0	1	1	0	1	1	1	0	0	0	0	0	0	0	2020-03-01	ast	24
19	80	1	2020-02-01	2020-03-07		2020-02-08	2020-03-07	0	1	0	0	0	1	0	1	1	0	1	1	1	0	0	0	0	0	0	0	2020-02-22	pct	0.168
19	80	1	2020-02-01	2020-03-07		2020-02-08	2020-03-07	0	1	0	0	0	1	0	1	1	0	1	1	1	0	0	0	0	0	0	0	2020-03-01	ldh	170
19	80	1	2020-02-01	2020-03-07		2020-02-08	2020-03-07	0	1	0	0	0	1	0	1	1	0	1	1	1	0	0	0	0	0	0	0	2020-03-01	eoper	2
19	80	1	2020-02-01	2020-03-07		2020-02-08	2020-03-07	0	1	0	0	0	1	0	1	1	0	1	1	1	0	0	0	0	0	0	0	2020-03-01	pctt	0.187
19	80	1	2020-02-01	2020-03-07		2020-02-08	2020-03-07	0	1	0	0	0	1	0	1	1	0	1	1	1	0	0	0	0	0	0	0	2020-02-22	ldh	139
19	80	1	2020-02-01	2020-03-07		2020-02-08	2020-03-07	0	1	0	0	0	1	0	1	1	0	1	1	1	0	0	0	0	0	0	0	2020-02-13	basoper	0.2
19	80	1	2020-02-01	2020-03-07		2020-02-08	2020-03-07	0	1	0	0	0	1	0	1	1	0	1	1	1	0	0	0	0	0	0	0	2020-02-22	mpv	11
19	80	1	2020-02-01	2020-03-07		2020-02-08	2020-03-07	0	1	0	0	0	1	0	1	1	0	1	1	1	0	0	0	0	0	0	0	2020-02-25	eoval	0.19
19	80	1	2020-02-01	2020-03-07		2020-02-08	2020-03-07	0	1	0	0	0	1	0	1	1	0	1	1	1	0	0	0	0	0	0	0	2020-02-17	alb	39.3
19	80	1	2020-02-01	2020-03-07		2020-02-08	2020-03-07	0	1	0	0	0	1	0	1	1	0	1	1	1	0	0	0	0	0	0	0	2020-02-03	neutval	1.95
19	80	1	2020-02-01	2020-03-07		2020-02-08	2020-03-07	0	1	0	0	0	1	0	1	1	0	1	1	1	0	0	0	0	0	0	0	2020-02-22	alb	32.6
19	80	1	2020-02-01	2020-03-07		2020-02-08	2020-03-07	0	1	0	0	0	1	0	1	1	0	1	1	1	0	0	0	0	0	0	0	2020-02-03	lymval	1.52
19	80	1	2020-02-01	2020-03-07		2020-02-08	2020-03-07	0	1	0	0	0	1	0	1	1	0	1	1	1	0	0	0	0	0	0	0	2020-02-22	pctt	0.164
19	80	1	2020-02-01	2020-03-07		2020-02-08	2020-03-07	0	1	0	0	0	1	0	1	1	0	1	1	1	0	0	0	0	0	0	0	2020-02-19	plt	236
19	80	1	2020-02-01	2020-03-07		2020-02-08	2020-03-07	0	1	0	0	0	1	0	1	1	0	1	1	1	0	0	0	0	0	0	0	2020-02-13	lymval	1.5
19	80	1	2020-02-01	2020-03-07		2020-02-08	2020-03-07	0	1	0	0	0	1	0	1	1	0	1	1	1	0	0	0	0	0	0	0	2020-02-25	crp	40.11
19	80	1	2020-02-01	2020-03-07		2020-02-08	2020-03-07	0	1	0	0	0	1	0	1	1	0	1	1	1	0	0	0	0	0	0	0	2020-02-25	plt	157
19	80	1	2020-02-01	2020-03-07		2020-02-08	2020-03-07	0	1	0	0	0	1	0	1	1	0	1	1	1	0	0	0	0	0	0	0	2020-02-13	eoval	0.21
19	80	1	2020-02-01	2020-03-07		2020-02-08	2020-03-07	0	1	0	0	0	1	0	1	1	0	1	1	1	0	0	0	0	0	0	0	2020-02-13	neutper	64.3
19	80	1	2020-02-01	2020-03-07		2020-02-08	2020-03-07	0	1	0	0	0	1	0	1	1	0	1	1	1	0	0	0	0	0	0	0	2020-02-25	urea	7.16
19	80	1	2020-02-01	2020-03-07		2020-02-08	2020-03-07	0	1	0	0	0	1	0	1	1	0	1	1	1	0	0	0	0	0	0	0	2020-02-17	basoper	0.1
19	80	1	2020-02-01	2020-03-07		2020-02-08	2020-03-07	0	1	0	0	0	1	0	1	1	0	1	1	1	0	0	0	0	0	0	0	2020-03-01	crp	19.45
19	80	1	2020-02-01	2020-03-07		2020-02-08	2020-03-07	0	1	0	0	0	1	0	1	1	0	1	1	1	0	0	0	0	0	0	0	2020-02-03	neutper	50.5
19	80	1	2020-02-01	2020-03-07		2020-02-08	2020-03-07	0	1	0	0	0	1	0	1	1	0	1	1	1	0	0	0	0	0	0	0	2020-02-19	eoper	0.8
19	80	1	2020-02-01	2020-03-07		2020-02-08	2020-03-07	0	1	0	0	0	1	0	1	1	0	1	1	1	0	0	0	0	0	0	0	2020-02-13	pctt	0.257
19	80	1	2020-02-01	2020-03-07		2020-02-08	2020-03-07	0	1	0	0	0	1	0	1	1	0	1	1	1	0	0	0	0	0	0	0	2020-02-19	mpv	10.6
19	80	1	2020-02-01	2020-03-07		2020-02-08	2020-03-07	0	1	0	0	0	1	0	1	1	0	1	1	1	0	0	0	0	0	0	0	2020-03-01	plt	170
19	80	1	2020-02-01	2020-03-07		2020-02-08	2020-03-07	0	1	0	0	0	1	0	1	1	0	1	1	1	0	0	0	0	0	0	0	2020-02-22	basoval	0.01
19	80	1	2020-02-01	2020-03-07		2020-02-08	2020-03-07	0	1	0	0	0	1	0	1	1	0	1	1	1	0	0	0	0	0	0	0	2020-02-13	crp	37.08
19	80	1	2020-02-01	2020-03-07		2020-02-08	2020-03-07	0	1	0	0	0	1	0	1	1	0	1	1	1	0	0	0	0	0	0	0	2020-02-13	alb	35
19	80	1	2020-02-01	2020-03-07		2020-02-08	2020-03-07	0	1	0	0	0	1	0	1	1	0	1	1	1	0	0	0	0	0	0	0	2020-02-25	ast	23
19	80	1	2020-02-01	2020-03-07		2020-02-08	2020-03-07	0	1	0	0	0	1	0	1	1	0	1	1	1	0	0	0	0	0	0	0	2020-02-13	tp	66.5
19	80	1	2020-02-01	2020-03-07		2020-02-08	2020-03-07	0	1	0	0	0	1	0	1	1	0	1	1	1	0	0	0	0	0	0	0	2020-02-22	eoval	0.17
19	80	1	2020-02-01	2020-03-07		2020-02-08	2020-03-07	0	1	0	0	0	1	0	1	1	0	1	1	1	0	0	0	0	0	0	0	2020-02-17	plt	294
19	80	1	2020-02-01	2020-03-07		2020-02-08	2020-03-07	0	1	0	0	0	1	0	1	1	0	1	1	1	0	0	0	0	0	0	0	2020-02-25	mpv	11.3
19	80	1	2020-02-01	2020-03-07		2020-02-08	2020-03-07	0	1	0	0	0	1	0	1	1	0	1	1	1	0	0	0	0	0	0	0	2020-02-13	lymper	22.9
19	80	1	2020-02-01	2020-03-07		2020-02-08	2020-03-07	0	1	0	0	0	1	0	1	1	0	1	1	1	0	0	0	0	0	0	0	2020-03-01	ckmb	0.54
19	80	1	2020-02-01	2020-03-07		2020-02-08	2020-03-07	0	1	0	0	0	1	0	1	1	0	1	1	1	0	0	0	0	0	0	0	2020-02-17	urea	8.09
19	80	1	2020-02-01	2020-03-07		2020-02-08	2020-03-07	0	1	0	0	0	1	0	1	1	0	1	1	1	0	0	0	0	0	0	0	2020-02-03	basoper	0.2
19	80	1	2020-02-01	2020-03-07		2020-02-08	2020-03-07	0	1	0	0	0	1	0	1	1	0	1	1	1	0	0	0	0	0	0	0	2020-02-22	crp	79.63
19	80	1	2020-02-01	2020-03-07		2020-02-08	2020-03-07	0	1	0	0	0	1	0	1	1	0	1	1	1	0	0	0	0	0	0	0	2020-02-19	basoval	0.01
19	80	1	2020-02-01	2020-03-07		2020-02-08	2020-03-07	0	1	0	0	0	1	0	1	1	0	1	1	1	0	0	0	0	0	0	0	2020-02-25	neutval	5.92
19	80	1	2020-02-01	2020-03-07		2020-02-08	2020-03-07	0	1	0	0	0	1	0	1	1	0	1	1	1	0	0	0	0	0	0	0	2020-02-19	basoper	0.1
19	80	1	2020-02-01	2020-03-07		2020-02-08	2020-03-07	0	1	0	0	0	1	0	1	1	0	1	1	1	0	0	0	0	0	0	0	2020-02-25	eoper	2.3
19	80	1	2020-02-01	2020-03-07		2020-02-08	2020-03-07	0	1	0	0	0	1	0	1	1	0	1	1	1	0	0	0	0	0	0	0	2020-02-13	ldh	155
19	80	1	2020-02-01	2020-03-07		2020-02-08	2020-03-07	0	1	0	0	0	1	0	1	1	0	1	1	1	0	0	0	0	0	0	0	2020-02-19	pdw	16.3
19	80	1	2020-02-01	2020-03-07		2020-02-08	2020-03-07	0	1	0	0	0	1	0	1	1	0	1	1	1	0	0	0	0	0	0	0	2020-03-01	ddimer	1.29
19	80	1	2020-02-01	2020-03-07		2020-02-08	2020-03-07	0	1	0	0	0	1	0	1	1	0	1	1	1	0	0	0	0	0	0	0	2020-03-01	eoval	0.17
19	80	1	2020-02-01	2020-03-07		2020-02-08	2020-03-07	0	1	0	0	0	1	0	1	1	0	1	1	1	0	0	0	0	0	0	0	2020-02-17	lymper	4.2
19	80	1	2020-02-01	2020-03-07		2020-02-08	2020-03-07	0	1	0	0	0	1	0	1	1	0	1	1	1	0	0	0	0	0	0	0	2020-02-22	eoper	2.2
19	80	1	2020-02-01	2020-03-07		2020-02-08	2020-03-07	0	1	0	0	0	1	0	1	1	0	1	1	1	0	0	0	0	0	0	0	2020-02-03	mpv	10.3
19	80	1	2020-02-01	2020-03-07		2020-02-08	2020-03-07	0	1	0	0	0	1	0	1	1	0	1	1	1	0	0	0	0	0	0	0	2020-02-17	tp	76.4
19	80	1	2020-02-01	2020-03-07		2020-02-08	2020-03-07	0	1	0	0	0	1	0	1	1	0	1	1	1	0	0	0	0	0	0	0	2020-03-01	pct	0.13
19	80	1	2020-02-01	2020-03-07		2020-02-08	2020-03-07	0	1	0	0	0	1	0	1	1	0	1	1	1	0	0	0	0	0	0	0	2020-02-19	lymper	8.3
19	80	1	2020-02-01	2020-03-07		2020-02-08	2020-03-07	0	1	0	0	0	1	0	1	1	0	1	1	1	0	0	0	0	0	0	0	2020-03-01	alb	34.4
19	80	1	2020-02-01	2020-03-07		2020-02-08	2020-03-07	0	1	0	0	0	1	0	1	1	0	1	1	1	0	0	0	0	0	0	0	2020-02-17	lymval	0.87
19	80	1	2020-02-01	2020-03-07		2020-02-08	2020-03-07	0	1	0	0	0	1	0	1	1	0	1	1	1	0	0	0	0	0	0	0	2020-03-01	tp	62.9
19	80	1	2020-02-01	2020-03-07		2020-02-08	2020-03-07	0	1	0	0	0	1	0	1	1	0	1	1	1	0	0	0	0	0	0	0	2020-02-19	crp	71.52
19	80	1	2020-02-01	2020-03-07		2020-02-08	2020-03-07	0	1	0	0	0	1	0	1	1	0	1	1	1	0	0	0	0	0	0	0	2020-02-22	lymval	1.32
19	80	1	2020-02-01	2020-03-07		2020-02-08	2020-03-07	0	1	0	0	0	1	0	1	1	0	1	1	1	0	0	0	0	0	0	0	2020-02-17	crp	132.54
19	80	1	2020-02-01	2020-03-07		2020-02-08	2020-03-07	0	1	0	0	0	1	0	1	1	0	1	1	1	0	0	0	0	0	0	0	2020-02-25	ckmb	1.64
19	80	1	2020-02-01	2020-03-07		2020-02-08	2020-03-07	0	1	0	0	0	1	0	1	1	0	1	1	1	0	0	0	0	0	0	0	2020-03-01	neutper	70.1
19	80	1	2020-02-01	2020-03-07		2020-02-08	2020-03-07	0	1	0	0	0	1	0	1	1	0	1	1	1	0	0	0	0	0	0	0	2020-02-17	neutval	19.02
19	80	1	2020-02-01	2020-03-07		2020-02-08	2020-03-07	0	1	0	0	0	1	0	1	1	0	1	1	1	0	0	0	0	0	0	0	2020-02-22	urea	5.05
19	80	1	2020-02-01	2020-03-07		2020-02-08	2020-03-07	0	1	0	0	0	1	0	1	1	0	1	1	1	0	0	0	0	0	0	0	2020-02-19	lymval	0.8
19	80	1	2020-02-01	2020-03-07		2020-02-08	2020-03-07	0	1	0	0	0	1	0	1	1	0	1	1	1	0	0	0	0	0	0	0	2020-02-13	pct	0.5
19	80	1	2020-02-01	2020-03-07		2020-02-08	2020-03-07	0	1	0	0	0	1	0	1	1	0	1	1	1	0	0	0	0	0	0	0	2020-03-01	ast	18
19	80	1	2020-02-01	2020-03-07		2020-02-08	2020-03-07	0	1	0	0	0	1	0	1	1	0	1	1	1	0	0	0	0	0	0	0	2020-02-25	lymval	1.62
19	80	1	2020-02-01	2020-03-07		2020-02-08	2020-03-07	0	1	0	0	0	1	0	1	1	0	1	1	1	0	0	0	0	0	0	0	2020-02-17	eoper	0
19	80	1	2020-02-01	2020-03-07		2020-02-08	2020-03-07	0	1	0	0	0	1	0	1	1	0	1	1	1	0	0	0	0	0	0	0	2020-02-25	basoper	0.2
19	80	1	2020-02-01	2020-03-07		2020-02-08	2020-03-07	0	1	0	0	0	1	0	1	1	0	1	1	1	0	0	0	0	0	0	0	2020-02-13	neutval	4.23
19	80	1	2020-02-01	2020-03-07		2020-02-08	2020-03-07	0	1	0	0	0	1	0	1	1	0	1	1	1	0	0	0	0	0	0	0	2020-03-01	urea	3.81
19	80	1	2020-02-01	2020-03-07		2020-02-08	2020-03-07	0	1	0	0	0	1	0	1	1	0	1	1	1	0	0	0	0	0	0	0	2020-02-17	pctt	0.332
19	80	1	2020-02-01	2020-03-07		2020-02-08	2020-03-07	0	1	0	0	0	1	0	1	1	0	1	1	1	0	0	0	0	0	0	0	2020-02-25	neutper	71.6
19	80	1	2020-02-01	2020-03-07		2020-02-08	2020-03-07	0	1	0	0	0	1	0	1	1	0	1	1	1	0	0	0	0	0	0	0	2020-02-22	basoper	0.2
19	80	1	2020-02-01	2020-03-07		2020-02-08	2020-03-07	0	1	0	0	0	1	0	1	1	0	1	1	1	0	0	0	0	0	0	0	2020-03-01	pdw	16
19	80	1	2020-02-01	2020-03-07		2020-02-08	2020-03-07	0	1	0	0	0	1	0	1	1	0	1	1	1	0	0	0	0	0	0	0	2020-03-01	lymval	1.63
19	80	1	2020-02-01	2020-03-07		2020-02-08	2020-03-07	0	1	0	0	0	1	0	1	1	0	1	1	1	0	0	0	0	0	0	0	2020-02-17	ldh	245
19	80	1	2020-02-01	2020-03-07		2020-02-08	2020-03-07	0	1	0	0	0	1	0	1	1	0	1	1	1	0	0	0	0	0	0	0	2020-02-13	pdw	16.5
19	80	1	2020-02-01	2020-03-07		2020-02-08	2020-03-07	0	1	0	0	0	1	0	1	1	0	1	1	1	0	0	0	0	0	0	0	2020-02-25	pdw	16.1
19	80	1	2020-02-01	2020-03-07		2020-02-08	2020-03-07	0	1	0	0	0	1	0	1	1	0	1	1	1	0	0	0	0	0	0	0	2020-02-17	neutper	91
19	80	1	2020-02-01	2020-03-07		2020-02-08	2020-03-07	0	1	0	0	0	1	0	1	1	0	1	1	1	0	0	0	0	0	0	0	2020-02-22	ast	16
19	80	1	2020-02-01	2020-03-07		2020-02-08	2020-03-07	0	1	0	0	0	1	0	1	1	0	1	1	1	0	0	0	0	0	0	0	2020-02-13	basoval	0.01
19	80	1	2020-02-01	2020-03-07		2020-02-08	2020-03-07	0	1	0	0	0	1	0	1	1	0	1	1	1	0	0	0	0	0	0	0	2020-02-22	plt	150
19	80	1	2020-02-01	2020-03-07		2020-02-08	2020-03-07	0	1	0	0	0	1	0	1	1	0	1	1	1	0	0	0	0	0	0	0	2020-02-03	eoper	0.7
19	80	1	2020-02-01	2020-03-07		2020-02-08	2020-03-07	0	1	0	0	0	1	0	1	1	0	1	1	1	0	0	0	0	0	0	0	2020-02-25	basoval	0.02
19	80	1	2020-02-01	2020-03-07		2020-02-08	2020-03-07	0	1	0	0	0	1	0	1	1	0	1	1	1	0	0	0	0	0	0	0	2020-03-01	basoper	0.1
19	80	1	2020-02-01	2020-03-07		2020-02-08	2020-03-07	0	1	0	0	0	1	0	1	1	0	1	1	1	0	0	0	0	0	0	0	2020-02-03	pdw	16.5
20	61	1	2020-02-01	2020-02-27		2020-02-08	2020-02-27	0	0	0	0	0	1	0	0	1	0	1	0	0	0	0	0	0	0	0	0	2020-02-24	lymper	18.2
20	61	1	2020-02-01	2020-02-27		2020-02-08	2020-02-27	0	0	0	0	0	1	0	0	1	0	1	0	0	0	0	0	0	0	0	0	2020-02-12	neutper	74.6
20	61	1	2020-02-01	2020-02-27		2020-02-08	2020-02-27	0	0	0	0	0	1	0	0	1	0	1	0	0	0	0	0	0	0	0	0	2020-02-09	alb	39.8
20	61	1	2020-02-01	2020-02-27		2020-02-08	2020-02-27	0	0	0	0	0	1	0	0	1	0	1	0	0	0	0	0	0	0	0	0	2020-02-18	eoval	0.21
20	61	1	2020-02-01	2020-02-27		2020-02-08	2020-02-27	0	0	0	0	0	1	0	0	1	0	1	0	0	0	0	0	0	0	0	0	2020-02-24	pct	0.05
20	61	1	2020-02-01	2020-02-27		2020-02-08	2020-02-27	0	0	0	0	0	1	0	0	1	0	1	0	0	0	0	0	0	0	0	0	2020-02-13	plt	377
20	61	1	2020-02-01	2020-02-27		2020-02-08	2020-02-27	0	0	0	0	0	1	0	0	1	0	1	0	0	0	0	0	0	0	0	0	2020-02-18	plt	322
20	61	1	2020-02-01	2020-02-27		2020-02-08	2020-02-27	0	0	0	0	0	1	0	0	1	0	1	0	0	0	0	0	0	0	0	0	2020-02-09	pct	0.8
20	61	1	2020-02-01	2020-02-27		2020-02-08	2020-02-27	0	0	0	0	0	1	0	0	1	0	1	0	0	0	0	0	0	0	0	0	2020-02-12	lymper	17.4
20	61	1	2020-02-01	2020-02-27		2020-02-08	2020-02-27	0	0	0	0	0	1	0	0	1	0	1	0	0	0	0	0	0	0	0	0	2020-02-13	mpv	8.4
20	61	1	2020-02-01	2020-02-27		2020-02-08	2020-02-27	0	0	0	0	0	1	0	0	1	0	1	0	0	0	0	0	0	0	0	0	2020-02-09	neutval	5.63
20	61	1	2020-02-01	2020-02-27		2020-02-08	2020-02-27	0	0	0	0	0	1	0	0	1	0	1	0	0	0	0	0	0	0	0	0	2020-02-18	crp	0.94
20	61	1	2020-02-01	2020-02-27		2020-02-08	2020-02-27	0	0	0	0	0	1	0	0	1	0	1	0	0	0	0	0	0	0	0	0	2020-02-09	crp	14.3
20	61	1	2020-02-01	2020-02-27		2020-02-08	2020-02-27	0	0	0	0	0	1	0	0	1	0	1	0	0	0	0	0	0	0	0	0	2020-02-24	ckmb	0.83
20	61	1	2020-02-01	2020-02-27		2020-02-08	2020-02-27	0	0	0	0	0	1	0	0	1	0	1	0	0	0	0	0	0	0	0	0	2020-02-09	basoper	0.5
20	61	1	2020-02-01	2020-02-27		2020-02-08	2020-02-27	0	0	0	0	0	1	0	0	1	0	1	0	0	0	0	0	0	0	0	0	2020-02-24	alb	39
20	61	1	2020-02-01	2020-02-27		2020-02-08	2020-02-27	0	0	0	0	0	1	0	0	1	0	1	0	0	0	0	0	0	0	0	0	2020-02-12	basoval	0.01
20	61	1	2020-02-01	2020-02-27		2020-02-08	2020-02-27	0	0	0	0	0	1	0	0	1	0	1	0	0	0	0	0	0	0	0	0	2020-02-09	crp	8.06
20	61	1	2020-02-01	2020-02-27		2020-02-08	2020-02-27	0	0	0	0	0	1	0	0	1	0	1	0	0	0	0	0	0	0	0	0	2020-02-18	crp	0.7
20	61	1	2020-02-01	2020-02-27		2020-02-08	2020-02-27	0	0	0	0	0	1	0	0	1	0	1	0	0	0	0	0	0	0	0	0	2020-02-09	lymval	1.28
20	61	1	2020-02-01	2020-02-27		2020-02-08	2020-02-27	0	0	0	0	0	1	0	0	1	0	1	0	0	0	0	0	0	0	0	0	2020-02-18	lymval	1.18
20	61	1	2020-02-01	2020-02-27		2020-02-08	2020-02-27	0	0	0	0	0	1	0	0	1	0	1	0	0	0	0	0	0	0	0	0	2020-02-13	ast	29
20	61	1	2020-02-01	2020-02-27		2020-02-08	2020-02-27	0	0	0	0	0	1	0	0	1	0	1	0	0	0	0	0	0	0	0	0	2020-02-24	crp	3.15
20	61	1	2020-02-01	2020-02-27		2020-02-08	2020-02-27	0	0	0	0	0	1	0	0	1	0	1	0	0	0	0	0	0	0	0	0	2020-02-24	neutper	72.2
20	61	1	2020-02-01	2020-02-27		2020-02-08	2020-02-27	0	0	0	0	0	1	0	0	1	0	1	0	0	0	0	0	0	0	0	0	2020-02-24	urea	5.07
20	61	1	2020-02-01	2020-02-27		2020-02-08	2020-02-27	0	0	0	0	0	1	0	0	1	0	1	0	0	0	0	0	0	0	0	0	2020-02-12	neutval	6.06
20	61	1	2020-02-01	2020-02-27		2020-02-08	2020-02-27	0	0	0	0	0	1	0	0	1	0	1	0	0	0	0	0	0	0	0	0	2020-02-09	fib	2.64
20	61	1	2020-02-01	2020-02-27		2020-02-08	2020-02-27	0	0	0	0	0	1	0	0	1	0	1	0	0	0	0	0	0	0	0	0	2020-02-24	plt	222
20	61	1	2020-02-01	2020-02-27		2020-02-08	2020-02-27	0	0	0	0	0	1	0	0	1	0	1	0	0	0	0	0	0	0	0	0	2020-02-09	eoper	2.6
20	61	1	2020-02-01	2020-02-27		2020-02-08	2020-02-27	0	0	0	0	0	1	0	0	1	0	1	0	0	0	0	0	0	0	0	0	2020-02-18	pct	0.052
20	61	1	2020-02-01	2020-02-27		2020-02-08	2020-02-27	0	0	0	0	0	1	0	0	1	0	1	0	0	0	0	0	0	0	0	0	2020-02-24	neutval	5.17
20	61	1	2020-02-01	2020-02-27		2020-02-08	2020-02-27	0	0	0	0	0	1	0	0	1	0	1	0	0	0	0	0	0	0	0	0	2020-02-09	pdw	16.2
20	61	1	2020-02-01	2020-02-27		2020-02-08	2020-02-27	0	0	0	0	0	1	0	0	1	0	1	0	0	0	0	0	0	0	0	0	2020-02-13	neutval	5.28
20	61	1	2020-02-01	2020-02-27		2020-02-08	2020-02-27	0	0	0	0	0	1	0	0	1	0	1	0	0	0	0	0	0	0	0	0	2020-02-09	lymper	16.6
20	61	1	2020-02-01	2020-02-27		2020-02-08	2020-02-27	0	0	0	0	0	1	0	0	1	0	1	0	0	0	0	0	0	0	0	0	2020-02-13	tp	75.7
20	61	1	2020-02-01	2020-02-27		2020-02-08	2020-02-27	0	0	0	0	0	1	0	0	1	0	1	0	0	0	0	0	0	0	0	0	2020-02-12	plt	352
20	61	1	2020-02-01	2020-02-27		2020-02-08	2020-02-27	0	0	0	0	0	1	0	0	1	0	1	0	0	0	0	0	0	0	0	0	2020-02-18	pdw	16.1
20	61	1	2020-02-01	2020-02-27		2020-02-08	2020-02-27	0	0	0	0	0	1	0	0	1	0	1	0	0	0	0	0	0	0	0	0	2020-02-18	neutper	78.6
20	61	1	2020-02-01	2020-02-27		2020-02-08	2020-02-27	0	0	0	0	0	1	0	0	1	0	1	0	0	0	0	0	0	0	0	0	2020-02-12	mpv	8.9
20	61	1	2020-02-01	2020-02-27		2020-02-08	2020-02-27	0	0	0	0	0	1	0	0	1	0	1	0	0	0	0	0	0	0	0	0	2020-02-24	lymval	1.3
20	61	1	2020-02-01	2020-02-27		2020-02-08	2020-02-27	0	0	0	0	0	1	0	0	1	0	1	0	0	0	0	0	0	0	0	0	2020-02-18	ast	44
20	61	1	2020-02-01	2020-02-27		2020-02-08	2020-02-27	0	0	0	0	0	1	0	0	1	0	1	0	0	0	0	0	0	0	0	0	2020-02-13	pctt	0.315
20	61	1	2020-02-01	2020-02-27		2020-02-08	2020-02-27	0	0	0	0	0	1	0	0	1	0	1	0	0	0	0	0	0	0	0	0	2020-02-24	eoval	0.3
20	61	1	2020-02-01	2020-02-27		2020-02-08	2020-02-27	0	0	0	0	0	1	0	0	1	0	1	0	0	0	0	0	0	0	0	0	2020-02-09	tt	16.4
20	61	1	2020-02-01	2020-02-27		2020-02-08	2020-02-27	0	0	0	0	0	1	0	0	1	0	1	0	0	0	0	0	0	0	0	0	2020-02-13	lymval	1.2
20	61	1	2020-02-01	2020-02-27		2020-02-08	2020-02-27	0	0	0	0	0	1	0	0	1	0	1	0	0	0	0	0	0	0	0	0	2020-02-09	pctt	0.282
20	61	1	2020-02-01	2020-02-27		2020-02-08	2020-02-27	0	0	0	0	0	1	0	0	1	0	1	0	0	0	0	0	0	0	0	0	2020-02-09	tp	72.6
20	61	1	2020-02-01	2020-02-27		2020-02-08	2020-02-27	0	0	0	0	0	1	0	0	1	0	1	0	0	0	0	0	0	0	0	0	2020-02-13	eoval	0.18
20	61	1	2020-02-01	2020-02-27		2020-02-08	2020-02-27	0	0	0	0	0	1	0	0	1	0	1	0	0	0	0	0	0	0	0	0	2020-02-09	mpv	9.3
20	61	1	2020-02-01	2020-02-27		2020-02-08	2020-02-27	0	0	0	0	0	1	0	0	1	0	1	0	0	0	0	0	0	0	0	0	2020-02-13	basoper	0.2
20	61	1	2020-02-01	2020-02-27		2020-02-08	2020-02-27	0	0	0	0	0	1	0	0	1	0	1	0	0	0	0	0	0	0	0	0	2020-02-24	eoper	4.2
20	61	1	2020-02-01	2020-02-27		2020-02-08	2020-02-27	0	0	0	0	0	1	0	0	1	0	1	0	0	0	0	0	0	0	0	0	2020-02-09	inr	0.94
20	61	1	2020-02-01	2020-02-27		2020-02-08	2020-02-27	0	0	0	0	0	1	0	0	1	0	1	0	0	0	0	0	0	0	0	0	2020-02-18	mpv	8.2
20	61	1	2020-02-01	2020-02-27		2020-02-08	2020-02-27	0	0	0	0	0	1	0	0	1	0	1	0	0	0	0	0	0	0	0	0	2020-02-13	urea	5.33
20	61	1	2020-02-01	2020-02-27		2020-02-08	2020-02-27	0	0	0	0	0	1	0	0	1	0	1	0	0	0	0	0	0	0	0	0	2020-02-24	mpv	9.3
20	61	1	2020-02-01	2020-02-27		2020-02-08	2020-02-27	0	0	0	0	0	1	0	0	1	0	1	0	0	0	0	0	0	0	0	0	2020-02-12	eoper	3.5
20	61	1	2020-02-01	2020-02-27		2020-02-08	2020-02-27	0	0	0	0	0	1	0	0	1	0	1	0	0	0	0	0	0	0	0	0	2020-02-12	basoper	0.1
20	61	1	2020-02-01	2020-02-27		2020-02-08	2020-02-27	0	0	0	0	0	1	0	0	1	0	1	0	0	0	0	0	0	0	0	0	2020-02-09	basoval	0.04
20	61	1	2020-02-01	2020-02-27		2020-02-08	2020-02-27	0	0	0	0	0	1	0	0	1	0	1	0	0	0	0	0	0	0	0	0	2020-02-13	pdw	15.7
20	61	1	2020-02-01	2020-02-27		2020-02-08	2020-02-27	0	0	0	0	0	1	0	0	1	0	1	0	0	0	0	0	0	0	0	0	2020-02-12	pctt	0.312
20	61	1	2020-02-01	2020-02-27		2020-02-08	2020-02-27	0	0	0	0	0	1	0	0	1	0	1	0	0	0	0	0	0	0	0	0	2020-02-09	ast	37
20	61	1	2020-02-01	2020-02-27		2020-02-08	2020-02-27	0	0	0	0	0	1	0	0	1	0	1	0	0	0	0	0	0	0	0	0	2020-02-13	lymper	16.8
20	61	1	2020-02-01	2020-02-27		2020-02-08	2020-02-27	0	0	0	0	0	1	0	0	1	0	1	0	0	0	0	0	0	0	0	0	2020-02-18	lymper	14.3
20	61	1	2020-02-01	2020-02-27		2020-02-08	2020-02-27	0	0	0	0	0	1	0	0	1	0	1	0	0	0	0	0	0	0	0	0	2020-02-13	basoval	0.01
20	61	1	2020-02-01	2020-02-27		2020-02-08	2020-02-27	0	0	0	0	0	1	0	0	1	0	1	0	0	0	0	0	0	0	0	0	2020-02-12	eoval	0.28
20	61	1	2020-02-01	2020-02-27		2020-02-08	2020-02-27	0	0	0	0	0	1	0	0	1	0	1	0	0	0	0	0	0	0	0	0	2020-02-09	ldh	226
20	61	1	2020-02-01	2020-02-27		2020-02-08	2020-02-27	0	0	0	0	0	1	0	0	1	0	1	0	0	0	0	0	0	0	0	0	2020-02-24	basoval	0.01
20	61	1	2020-02-01	2020-02-27		2020-02-08	2020-02-27	0	0	0	0	0	1	0	0	1	0	1	0	0	0	0	0	0	0	0	0	2020-02-09	plt	304
20	61	1	2020-02-01	2020-02-27		2020-02-08	2020-02-27	0	0	0	0	0	1	0	0	1	0	1	0	0	0	0	0	0	0	0	0	2020-02-09	aptt	24.9
20	61	1	2020-02-01	2020-02-27		2020-02-08	2020-02-27	0	0	0	0	0	1	0	0	1	0	1	0	0	0	0	0	0	0	0	0	2020-02-09	pt	11
20	61	1	2020-02-01	2020-02-27		2020-02-08	2020-02-27	0	0	0	0	0	1	0	0	1	0	1	0	0	0	0	0	0	0	0	0	2020-02-18	ldh	215
20	61	1	2020-02-01	2020-02-27		2020-02-08	2020-02-27	0	0	0	0	0	1	0	0	1	0	1	0	0	0	0	0	0	0	0	0	2020-02-18	neutval	6.48
20	61	1	2020-02-01	2020-02-27		2020-02-08	2020-02-27	0	0	0	0	0	1	0	0	1	0	1	0	0	0	0	0	0	0	0	0	2020-02-24	ast	28
20	61	1	2020-02-01	2020-02-27		2020-02-08	2020-02-27	0	0	0	0	0	1	0	0	1	0	1	0	0	0	0	0	0	0	0	0	2020-02-18	eoper	2.6
20	61	1	2020-02-01	2020-02-27		2020-02-08	2020-02-27	0	0	0	0	0	1	0	0	1	0	1	0	0	0	0	0	0	0	0	0	2020-02-24	pdw	16.1
20	61	1	2020-02-01	2020-02-27		2020-02-08	2020-02-27	0	0	0	0	0	1	0	0	1	0	1	0	0	0	0	0	0	0	0	0	2020-02-18	basoper	0.1
20	61	1	2020-02-01	2020-02-27		2020-02-08	2020-02-27	0	0	0	0	0	1	0	0	1	0	1	0	0	0	0	0	0	0	0	0	2020-02-24	basoper	0.2
20	61	1	2020-02-01	2020-02-27		2020-02-08	2020-02-27	0	0	0	0	0	1	0	0	1	0	1	0	0	0	0	0	0	0	0	0	2020-02-09	eoval	0.2
20	61	1	2020-02-01	2020-02-27		2020-02-08	2020-02-27	0	0	0	0	0	1	0	0	1	0	1	0	0	0	0	0	0	0	0	0	2020-02-24	tp	66.6
20	61	1	2020-02-01	2020-02-27		2020-02-08	2020-02-27	0	0	0	0	0	1	0	0	1	0	1	0	0	0	0	0	0	0	0	0	2020-02-18	pctt	0.265
20	61	1	2020-02-01	2020-02-27		2020-02-08	2020-02-27	0	0	0	0	0	1	0	0	1	0	1	0	0	0	0	0	0	0	0	0	2020-02-12	pdw	16.3
20	61	1	2020-02-01	2020-02-27		2020-02-08	2020-02-27	0	0	0	0	0	1	0	0	1	0	1	0	0	0	0	0	0	0	0	0	2020-02-18	basoval	0.01
20	61	1	2020-02-01	2020-02-27		2020-02-08	2020-02-27	0	0	0	0	0	1	0	0	1	0	1	0	0	0	0	0	0	0	0	0	2020-02-13	neutper	74
20	61	1	2020-02-01	2020-02-27		2020-02-08	2020-02-27	0	0	0	0	0	1	0	0	1	0	1	0	0	0	0	0	0	0	0	0	2020-02-13	alb	41.8
20	61	1	2020-02-01	2020-02-27		2020-02-08	2020-02-27	0	0	0	0	0	1	0	0	1	0	1	0	0	0	0	0	0	0	0	0	2020-02-12	lymval	1.41
20	61	1	2020-02-01	2020-02-27		2020-02-08	2020-02-27	0	0	0	0	0	1	0	0	1	0	1	0	0	0	0	0	0	0	0	0	2020-02-09	urea	4.13
20	61	1	2020-02-01	2020-02-27		2020-02-08	2020-02-27	0	0	0	0	0	1	0	0	1	0	1	0	0	0	0	0	0	0	0	0	2020-02-24	pctt	0.206
20	61	1	2020-02-01	2020-02-27		2020-02-08	2020-02-27	0	0	0	0	0	1	0	0	1	0	1	0	0	0	0	0	0	0	0	0	2020-02-09	neutper	72.9
20	61	1	2020-02-01	2020-02-27		2020-02-08	2020-02-27	0	0	0	0	0	1	0	0	1	0	1	0	0	0	0	0	0	0	0	0	2020-02-13	eoper	2.5
21	78	0	2020-01-28		2020-02-23	2020-01-31	2020-02-23	1	0	0	0	0	1	0	1	1	1	1	1	0	0	1	0	1	1	0	0	2020-02-16	fib	3.29
21	78	0	2020-01-28		2020-02-23	2020-01-31	2020-02-23	1	0	0	0	0	1	0	1	1	1	1	1	0	0	1	0	1	1	0	0	2020-02-09	pdw	17.1
21	78	0	2020-01-28		2020-02-23	2020-01-31	2020-02-23	1	0	0	0	0	1	0	1	1	1	1	1	0	0	1	0	1	1	0	0	2020-02-07	eoval	0.01
21	78	0	2020-01-28		2020-02-23	2020-01-31	2020-02-23	1	0	0	0	0	1	0	1	1	1	1	1	0	0	1	0	1	1	0	0	2020-02-21	pctt	0.121
21	78	0	2020-01-28		2020-02-23	2020-01-31	2020-02-23	1	0	0	0	0	1	0	1	1	1	1	1	0	0	1	0	1	1	0	0	2020-02-09	lymval	0.14
21	78	0	2020-01-28		2020-02-23	2020-01-31	2020-02-23	1	0	0	0	0	1	0	1	1	1	1	1	0	0	1	0	1	1	0	0	2020-02-21	neutval	14.56
21	78	0	2020-01-28		2020-02-23	2020-01-31	2020-02-23	1	0	0	0	0	1	0	1	1	1	1	1	0	0	1	0	1	1	0	0	2020-02-07	urea	3.76
21	78	0	2020-01-28		2020-02-23	2020-01-31	2020-02-23	1	0	0	0	0	1	0	1	1	1	1	1	0	0	1	0	1	1	0	0	2020-02-12	basoper	0.1
21	78	0	2020-01-28		2020-02-23	2020-01-31	2020-02-23	1	0	0	0	0	1	0	1	1	1	1	1	0	0	1	0	1	1	0	0	2020-02-17	lymper	4.5
21	78	0	2020-01-28		2020-02-23	2020-01-31	2020-02-23	1	0	0	0	0	1	0	1	1	1	1	1	0	0	1	0	1	1	0	0	2020-02-17	pctt	0.076
21	78	0	2020-01-28		2020-02-23	2020-01-31	2020-02-23	1	0	0	0	0	1	0	1	1	1	1	1	0	0	1	0	1	1	0	0	2020-02-17	lymval	0.3
21	78	0	2020-01-28		2020-02-23	2020-01-31	2020-02-23	1	0	0	0	0	1	0	1	1	1	1	1	0	0	1	0	1	1	0	0	2020-02-09	alb	32.4
21	78	0	2020-01-28		2020-02-23	2020-01-31	2020-02-23	1	0	0	0	0	1	0	1	1	1	1	1	0	0	1	0	1	1	0	0	2020-02-22	lymper	1.5
21	78	0	2020-01-28		2020-02-23	2020-01-31	2020-02-23	1	0	0	0	0	1	0	1	1	1	1	1	0	0	1	0	1	1	0	0	2020-02-22	eoval	0
21	78	0	2020-01-28		2020-02-23	2020-01-31	2020-02-23	1	0	0	0	0	1	0	1	1	1	1	1	0	0	1	0	1	1	0	0	2020-02-09	neutper	95.3
21	78	0	2020-01-28		2020-02-23	2020-01-31	2020-02-23	1	0	0	0	0	1	0	1	1	1	1	1	0	0	1	0	1	1	0	0	2020-02-18	basoper	0.2
21	78	0	2020-01-28		2020-02-23	2020-01-31	2020-02-23	1	0	0	0	0	1	0	1	1	1	1	1	0	0	1	0	1	1	0	0	2020-02-09	tp	57.8
21	78	0	2020-01-28		2020-02-23	2020-01-31	2020-02-23	1	0	0	0	0	1	0	1	1	1	1	1	0	0	1	0	1	1	0	0	2020-02-22	ast	31
21	78	0	2020-01-28		2020-02-23	2020-01-31	2020-02-23	1	0	0	0	0	1	0	1	1	1	1	1	0	0	1	0	1	1	0	0	2020-02-01	aptt	35.3
21	78	0	2020-01-28		2020-02-23	2020-01-31	2020-02-23	1	0	0	0	0	1	0	1	1	1	1	1	0	0	1	0	1	1	0	0	2020-02-09	eoper	0.1
21	78	0	2020-01-28		2020-02-23	2020-01-31	2020-02-23	1	0	0	0	0	1	0	1	1	1	1	1	0	0	1	0	1	1	0	0	2020-02-06	neutper	93.3
21	78	0	2020-01-28		2020-02-23	2020-01-31	2020-02-23	1	0	0	0	0	1	0	1	1	1	1	1	0	0	1	0	1	1	0	0	2020-02-07	pctt	0.112
21	78	0	2020-01-28		2020-02-23	2020-01-31	2020-02-23	1	0	0	0	0	1	0	1	1	1	1	1	0	0	1	0	1	1	0	0	2020-02-16	lymval	0.31
21	78	0	2020-01-28		2020-02-23	2020-01-31	2020-02-23	1	0	0	0	0	1	0	1	1	1	1	1	0	0	1	0	1	1	0	0	2020-02-18	alb	26.8
21	78	0	2020-01-28		2020-02-23	2020-01-31	2020-02-23	1	0	0	0	0	1	0	1	1	1	1	1	0	0	1	0	1	1	0	0	2020-02-12	crp	44.57
21	78	0	2020-01-28		2020-02-23	2020-01-31	2020-02-23	1	0	0	0	0	1	0	1	1	1	1	1	0	0	1	0	1	1	0	0	2020-02-06	pct	1.2
21	78	0	2020-01-28		2020-02-23	2020-01-31	2020-02-23	1	0	0	0	0	1	0	1	1	1	1	1	0	0	1	0	1	1	0	0	2020-02-20	crp	76.82
21	78	0	2020-01-28		2020-02-23	2020-01-31	2020-02-23	1	0	0	0	0	1	0	1	1	1	1	1	0	0	1	0	1	1	0	0	2020-02-14	eoper	0.2
21	78	0	2020-01-28		2020-02-23	2020-01-31	2020-02-23	1	0	0	0	0	1	0	1	1	1	1	1	0	0	1	0	1	1	0	0	2020-02-16	neutper	87.4
21	78	0	2020-01-28		2020-02-23	2020-01-31	2020-02-23	1	0	0	0	0	1	0	1	1	1	1	1	0	0	1	0	1	1	0	0	2020-02-06	fib	4.29
21	78	0	2020-01-28		2020-02-23	2020-01-31	2020-02-23	1	0	0	0	0	1	0	1	1	1	1	1	0	0	1	0	1	1	0	0	2020-02-12	mpv	11.6
21	78	0	2020-01-28		2020-02-23	2020-01-31	2020-02-23	1	0	0	0	0	1	0	1	1	1	1	1	0	0	1	0	1	1	0	0	2020-02-14	basoval	0.01
21	78	0	2020-01-28		2020-02-23	2020-01-31	2020-02-23	1	0	0	0	0	1	0	1	1	1	1	1	0	0	1	0	1	1	0	0	2020-02-01	alb	32.9
21	78	0	2020-01-28		2020-02-23	2020-01-31	2020-02-23	1	0	0	0	0	1	0	1	1	1	1	1	0	0	1	0	1	1	0	0	2020-02-12	lymper	3
21	78	0	2020-01-28		2020-02-23	2020-01-31	2020-02-23	1	0	0	0	0	1	0	1	1	1	1	1	0	0	1	0	1	1	0	0	2020-02-20	neutper	95.5
21	78	0	2020-01-28		2020-02-23	2020-01-31	2020-02-23	1	0	0	0	0	1	0	1	1	1	1	1	0	0	1	0	1	1	0	0	2020-02-17	mpv	12.4
21	78	0	2020-01-28		2020-02-23	2020-01-31	2020-02-23	1	0	0	0	0	1	0	1	1	1	1	1	0	0	1	0	1	1	0	0	2020-02-06	lymval	0.42
21	78	0	2020-01-28		2020-02-23	2020-01-31	2020-02-23	1	0	0	0	0	1	0	1	1	1	1	1	0	0	1	0	1	1	0	0	2020-02-13	eoval	0.01
21	78	0	2020-01-28		2020-02-23	2020-01-31	2020-02-23	1	0	0	0	0	1	0	1	1	1	1	1	0	0	1	0	1	1	0	0	2020-02-21	crp	102.26
21	78	0	2020-01-28		2020-02-23	2020-01-31	2020-02-23	1	0	0	0	0	1	0	1	1	1	1	1	0	0	1	0	1	1	0	0	2020-02-07	tp	54.3
21	78	0	2020-01-28		2020-02-23	2020-01-31	2020-02-23	1	0	0	0	0	1	0	1	1	1	1	1	0	0	1	0	1	1	0	0	2020-02-22	tp	55.9
21	78	0	2020-01-28		2020-02-23	2020-01-31	2020-02-23	1	0	0	0	0	1	0	1	1	1	1	1	0	0	1	0	1	1	0	0	2020-02-06	basoval	0
21	78	0	2020-01-28		2020-02-23	2020-01-31	2020-02-23	1	0	0	0	0	1	0	1	1	1	1	1	0	0	1	0	1	1	0	0	2020-02-18	pdw	17.5
21	78	0	2020-01-28		2020-02-23	2020-01-31	2020-02-23	1	0	0	0	0	1	0	1	1	1	1	1	0	0	1	0	1	1	0	0	2020-02-07	inr	0.99
21	78	0	2020-01-28		2020-02-23	2020-01-31	2020-02-23	1	0	0	0	0	1	0	1	1	1	1	1	0	0	1	0	1	1	0	0	2020-02-13	mpv	12.1
21	78	0	2020-01-28		2020-02-23	2020-01-31	2020-02-23	1	0	0	0	0	1	0	1	1	1	1	1	0	0	1	0	1	1	0	0	2020-02-06	ckmb	3.42
21	78	0	2020-01-28		2020-02-23	2020-01-31	2020-02-23	1	0	0	0	0	1	0	1	1	1	1	1	0	0	1	0	1	1	0	0	2020-02-06	alb	30.4
21	78	0	2020-01-28		2020-02-23	2020-01-31	2020-02-23	1	0	0	0	0	1	0	1	1	1	1	1	0	0	1	0	1	1	0	0	2020-02-13	pctt	0.058
21	78	0	2020-01-28		2020-02-23	2020-01-31	2020-02-23	1	0	0	0	0	1	0	1	1	1	1	1	0	0	1	0	1	1	0	0	2020-02-07	aptt	37.4
21	78	0	2020-01-28		2020-02-23	2020-01-31	2020-02-23	1	0	0	0	0	1	0	1	1	1	1	1	0	0	1	0	1	1	0	0	2020-02-01	urea	1.94
21	78	0	2020-01-28		2020-02-23	2020-01-31	2020-02-23	1	0	0	0	0	1	0	1	1	1	1	1	0	0	1	0	1	1	0	0	2020-02-10	basoper	0
21	78	0	2020-01-28		2020-02-23	2020-01-31	2020-02-23	1	0	0	0	0	1	0	1	1	1	1	1	0	0	1	0	1	1	0	0	2020-02-10	lymval	0.23
21	78	0	2020-01-28		2020-02-23	2020-01-31	2020-02-23	1	0	0	0	0	1	0	1	1	1	1	1	0	0	1	0	1	1	0	0	2020-02-09	basoper	0.1
21	78	0	2020-01-28		2020-02-23	2020-01-31	2020-02-23	1	0	0	0	0	1	0	1	1	1	1	1	0	0	1	0	1	1	0	0	2020-02-12	neutper	94.9
21	78	0	2020-01-28		2020-02-23	2020-01-31	2020-02-23	1	0	0	0	0	1	0	1	1	1	1	1	0	0	1	0	1	1	0	0	2020-02-16	tt	15.3
21	78	0	2020-01-28		2020-02-23	2020-01-31	2020-02-23	1	0	0	0	0	1	0	1	1	1	1	1	0	0	1	0	1	1	0	0	2020-02-22	mpv	13
21	78	0	2020-01-28		2020-02-23	2020-01-31	2020-02-23	1	0	0	0	0	1	0	1	1	1	1	1	0	0	1	0	1	1	0	0	2020-02-21	basoper	0
21	78	0	2020-01-28		2020-02-23	2020-01-31	2020-02-23	1	0	0	0	0	1	0	1	1	1	1	1	0	0	1	0	1	1	0	0	2020-02-09	basoval	0
21	78	0	2020-01-28		2020-02-23	2020-01-31	2020-02-23	1	0	0	0	0	1	0	1	1	1	1	1	0	0	1	0	1	1	0	0	2020-02-04	mpv	11
21	78	0	2020-01-28		2020-02-23	2020-01-31	2020-02-23	1	0	0	0	0	1	0	1	1	1	1	1	0	0	1	0	1	1	0	0	2020-02-20	eoval	0.16
21	78	0	2020-01-28		2020-02-23	2020-01-31	2020-02-23	1	0	0	0	0	1	0	1	1	1	1	1	0	0	1	0	1	1	0	0	2020-02-18	plt	72
21	78	0	2020-01-28		2020-02-23	2020-01-31	2020-02-23	1	0	0	0	0	1	0	1	1	1	1	1	0	0	1	0	1	1	0	0	2020-02-17	eoper	0.5
21	78	0	2020-01-28		2020-02-23	2020-01-31	2020-02-23	1	0	0	0	0	1	0	1	1	1	1	1	0	0	1	0	1	1	0	0	2020-02-21	tt	13.8
21	78	0	2020-01-28		2020-02-23	2020-01-31	2020-02-23	1	0	0	0	0	1	0	1	1	1	1	1	0	0	1	0	1	1	0	0	2020-02-07	mpv	9.5
21	78	0	2020-01-28		2020-02-23	2020-01-31	2020-02-23	1	0	0	0	0	1	0	1	1	1	1	1	0	0	1	0	1	1	0	0	2020-02-06	basoper	0.1
21	78	0	2020-01-28		2020-02-23	2020-01-31	2020-02-23	1	0	0	0	0	1	0	1	1	1	1	1	0	0	1	0	1	1	0	0	2020-02-13	basoper	0.1
21	78	0	2020-01-28		2020-02-23	2020-01-31	2020-02-23	1	0	0	0	0	1	0	1	1	1	1	1	0	0	1	0	1	1	0	0	2020-02-01	inr	0.81
21	78	0	2020-01-28		2020-02-23	2020-01-31	2020-02-23	1	0	0	0	0	1	0	1	1	1	1	1	0	0	1	0	1	1	0	0	2020-02-21	eoper	0
21	78	0	2020-01-28		2020-02-23	2020-01-31	2020-02-23	1	0	0	0	0	1	0	1	1	1	1	1	0	0	1	0	1	1	0	0	2020-02-07	tt	13.5
21	78	0	2020-01-28		2020-02-23	2020-01-31	2020-02-23	1	0	0	0	0	1	0	1	1	1	1	1	0	0	1	0	1	1	0	0	2020-02-09	neutval	6.37
21	78	0	2020-01-28		2020-02-23	2020-01-31	2020-02-23	1	0	0	0	0	1	0	1	1	1	1	1	0	0	1	0	1	1	0	0	2020-02-13	lymval	0.23
21	78	0	2020-01-28		2020-02-23	2020-01-31	2020-02-23	1	0	0	0	0	1	0	1	1	1	1	1	0	0	1	0	1	1	0	0	2020-02-17	tp	57.2
21	78	0	2020-01-28		2020-02-23	2020-01-31	2020-02-23	1	0	0	0	0	1	0	1	1	1	1	1	0	0	1	0	1	1	0	0	2020-02-04	crp	61.39
21	78	0	2020-01-28		2020-02-23	2020-01-31	2020-02-23	1	0	0	0	0	1	0	1	1	1	1	1	0	0	1	0	1	1	0	0	2020-02-18	neutval	6.71
21	78	0	2020-01-28		2020-02-23	2020-01-31	2020-02-23	1	0	0	0	0	1	0	1	1	1	1	1	0	0	1	0	1	1	0	0	2020-02-13	neutval	7.94
21	78	0	2020-01-28		2020-02-23	2020-01-31	2020-02-23	1	0	0	0	0	1	0	1	1	1	1	1	0	0	1	0	1	1	0	0	2020-02-14	neutper	94.1
21	78	0	2020-01-28		2020-02-23	2020-01-31	2020-02-23	1	0	0	0	0	1	0	1	1	1	1	1	0	0	1	0	1	1	0	0	2020-02-18	basoval	0.01
21	78	0	2020-01-28		2020-02-23	2020-01-31	2020-02-23	1	0	0	0	0	1	0	1	1	1	1	1	0	0	1	0	1	1	0	0	2020-02-21	pdw	16.8
21	78	0	2020-01-28		2020-02-23	2020-01-31	2020-02-23	1	0	0	0	0	1	0	1	1	1	1	1	0	0	1	0	1	1	0	0	2020-02-04	lymval	0.73
21	78	0	2020-01-28		2020-02-23	2020-01-31	2020-02-23	1	0	0	0	0	1	0	1	1	1	1	1	0	0	1	0	1	1	0	0	2020-02-07	plt	118
21	78	0	2020-01-28		2020-02-23	2020-01-31	2020-02-23	1	0	0	0	0	1	0	1	1	1	1	1	0	0	1	0	1	1	0	0	2020-02-21	eoval	0
21	78	0	2020-01-28		2020-02-23	2020-01-31	2020-02-23	1	0	0	0	0	1	0	1	1	1	1	1	0	0	1	0	1	1	0	0	2020-02-07	basoper	0
21	78	0	2020-01-28		2020-02-23	2020-01-31	2020-02-23	1	0	0	0	0	1	0	1	1	1	1	1	0	0	1	0	1	1	0	0	2020-02-21	tp	55.8
21	78	0	2020-01-28		2020-02-23	2020-01-31	2020-02-23	1	0	0	0	0	1	0	1	1	1	1	1	0	0	1	0	1	1	0	0	2020-02-21	lymval	0.17
21	78	0	2020-01-28		2020-02-23	2020-01-31	2020-02-23	1	0	0	0	0	1	0	1	1	1	1	1	0	0	1	0	1	1	0	0	2020-02-07	ast	34
21	78	0	2020-01-28		2020-02-23	2020-01-31	2020-02-23	1	0	0	0	0	1	0	1	1	1	1	1	0	0	1	0	1	1	0	0	2020-02-06	tt	13.3
21	78	0	2020-01-28		2020-02-23	2020-01-31	2020-02-23	1	0	0	0	0	1	0	1	1	1	1	1	0	0	1	0	1	1	0	0	2020-02-07	ddimer	27.69
21	78	0	2020-01-28		2020-02-23	2020-01-31	2020-02-23	1	0	0	0	0	1	0	1	1	1	1	1	0	0	1	0	1	1	0	0	2020-02-04	basoval	0
21	78	0	2020-01-28		2020-02-23	2020-01-31	2020-02-23	1	0	0	0	0	1	0	1	1	1	1	1	0	0	1	0	1	1	0	0	2020-02-06	inr	0.92
21	78	0	2020-01-28		2020-02-23	2020-01-31	2020-02-23	1	0	0	0	0	1	0	1	1	1	1	1	0	0	1	0	1	1	0	0	2020-02-21	aptt	37.6
21	78	0	2020-01-28		2020-02-23	2020-01-31	2020-02-23	1	0	0	0	0	1	0	1	1	1	1	1	0	0	1	0	1	1	0	0	2020-02-04	neutval	5.03
21	78	0	2020-01-28		2020-02-23	2020-01-31	2020-02-23	1	0	0	0	0	1	0	1	1	1	1	1	0	0	1	0	1	1	0	0	2020-02-22	neutval	14.36
21	78	0	2020-01-28		2020-02-23	2020-01-31	2020-02-23	1	0	0	0	0	1	0	1	1	1	1	1	0	0	1	0	1	1	0	0	2020-02-04	pdw	16.9
21	78	0	2020-01-28		2020-02-23	2020-01-31	2020-02-23	1	0	0	0	0	1	0	1	1	1	1	1	0	0	1	0	1	1	0	0	2020-02-01	lymper	14.1
21	78	0	2020-01-28		2020-02-23	2020-01-31	2020-02-23	1	0	0	0	0	1	0	1	1	1	1	1	0	0	1	0	1	1	0	0	2020-02-21	neutper	96.7
21	78	0	2020-01-28		2020-02-23	2020-01-31	2020-02-23	1	0	0	0	0	1	0	1	1	1	1	1	0	0	1	0	1	1	0	0	2020-02-16	neutval	3.41
21	78	0	2020-01-28		2020-02-23	2020-01-31	2020-02-23	1	0	0	0	0	1	0	1	1	1	1	1	0	0	1	0	1	1	0	0	2020-02-01	pt	9.6
21	78	0	2020-01-28		2020-02-23	2020-01-31	2020-02-23	1	0	0	0	0	1	0	1	1	1	1	1	0	0	1	0	1	1	0	0	2020-02-06	tp	58.3
21	78	0	2020-01-28		2020-02-23	2020-01-31	2020-02-23	1	0	0	0	0	1	0	1	1	1	1	1	0	0	1	0	1	1	0	0	2020-02-01	tp	58.6
21	78	0	2020-01-28		2020-02-23	2020-01-31	2020-02-23	1	0	0	0	0	1	0	1	1	1	1	1	0	0	1	0	1	1	0	0	2020-02-09	ast	19
21	78	0	2020-01-28		2020-02-23	2020-01-31	2020-02-23	1	0	0	0	0	1	0	1	1	1	1	1	0	0	1	0	1	1	0	0	2020-02-01	ldh	240
21	78	0	2020-01-28		2020-02-23	2020-01-31	2020-02-23	1	0	0	0	0	1	0	1	1	1	1	1	0	0	1	0	1	1	0	0	2020-02-18	tp	56.5
21	78	0	2020-01-28		2020-02-23	2020-01-31	2020-02-23	1	0	0	0	0	1	0	1	1	1	1	1	0	0	1	0	1	1	0	0	2020-02-22	alb	34.1
21	78	0	2020-01-28		2020-02-23	2020-01-31	2020-02-23	1	0	0	0	0	1	0	1	1	1	1	1	0	0	1	0	1	1	0	0	2020-02-20	tp	61.5
21	78	0	2020-01-28		2020-02-23	2020-01-31	2020-02-23	1	0	0	0	0	1	0	1	1	1	1	1	0	0	1	0	1	1	0	0	2020-02-17	eoval	0.03
21	78	0	2020-01-28		2020-02-23	2020-01-31	2020-02-23	1	0	0	0	0	1	0	1	1	1	1	1	0	0	1	0	1	1	0	0	2020-02-21	pct	1.702
21	78	0	2020-01-28		2020-02-23	2020-01-31	2020-02-23	1	0	0	0	0	1	0	1	1	1	1	1	0	0	1	0	1	1	0	0	2020-02-14	mpv	12.2
21	78	0	2020-01-28		2020-02-23	2020-01-31	2020-02-23	1	0	0	0	0	1	0	1	1	1	1	1	0	0	1	0	1	1	0	0	2020-02-06	pctt	0.15
21	78	0	2020-01-28		2020-02-23	2020-01-31	2020-02-23	1	0	0	0	0	1	0	1	1	1	1	1	0	0	1	0	1	1	0	0	2020-02-14	pdw	17
21	78	0	2020-01-28		2020-02-23	2020-01-31	2020-02-23	1	0	0	0	0	1	0	1	1	1	1	1	0	0	1	0	1	1	0	0	2020-02-22	urea	11.74
21	78	0	2020-01-28		2020-02-23	2020-01-31	2020-02-23	1	0	0	0	0	1	0	1	1	1	1	1	0	0	1	0	1	1	0	0	2020-02-01	crp	71.4
21	78	0	2020-01-28		2020-02-23	2020-01-31	2020-02-23	1	0	0	0	0	1	0	1	1	1	1	1	0	0	1	0	1	1	0	0	2020-02-20	ast	47
21	78	0	2020-01-28		2020-02-23	2020-01-31	2020-02-23	1	0	0	0	0	1	0	1	1	1	1	1	0	0	1	0	1	1	0	0	2020-02-22	eoper	0
21	78	0	2020-01-28		2020-02-23	2020-01-31	2020-02-23	1	0	0	0	0	1	0	1	1	1	1	1	0	0	1	0	1	1	0	0	2020-02-01	ddimer	0.64
21	78	0	2020-01-28		2020-02-23	2020-01-31	2020-02-23	1	0	0	0	0	1	0	1	1	1	1	1	0	0	1	0	1	1	0	0	2020-02-07	pt	11.6
21	78	0	2020-01-28		2020-02-23	2020-01-31	2020-02-23	1	0	0	0	0	1	0	1	1	1	1	1	0	0	1	0	1	1	0	0	2020-02-16	basoval	0.01
21	78	0	2020-01-28		2020-02-23	2020-01-31	2020-02-23	1	0	0	0	0	1	0	1	1	1	1	1	0	0	1	0	1	1	0	0	2020-02-16	crp	36.44
21	78	0	2020-01-28		2020-02-23	2020-01-31	2020-02-23	1	0	0	0	0	1	0	1	1	1	1	1	0	0	1	0	1	1	0	0	2020-02-10	neutval	6.26
21	78	0	2020-01-28		2020-02-23	2020-01-31	2020-02-23	1	0	0	0	0	1	0	1	1	1	1	1	0	0	1	0	1	1	0	0	2020-02-21	alb	30
21	78	0	2020-01-28		2020-02-23	2020-01-31	2020-02-23	1	0	0	0	0	1	0	1	1	1	1	1	0	0	1	0	1	1	0	0	2020-02-16	pctt	0.071
21	78	0	2020-01-28		2020-02-23	2020-01-31	2020-02-23	1	0	0	0	0	1	0	1	1	1	1	1	0	0	1	0	1	1	0	0	2020-02-12	pdw	17
21	78	0	2020-01-28		2020-02-23	2020-01-31	2020-02-23	1	0	0	0	0	1	0	1	1	1	1	1	0	0	1	0	1	1	0	0	2020-02-10	lymper	3.4
21	78	0	2020-01-28		2020-02-23	2020-01-31	2020-02-23	1	0	0	0	0	1	0	1	1	1	1	1	0	0	1	0	1	1	0	0	2020-02-17	alb	29.9
21	78	0	2020-01-28		2020-02-23	2020-01-31	2020-02-23	1	0	0	0	0	1	0	1	1	1	1	1	0	0	1	0	1	1	0	0	2020-02-16	alb	28.6
21	78	0	2020-01-28		2020-02-23	2020-01-31	2020-02-23	1	0	0	0	0	1	0	1	1	1	1	1	0	0	1	0	1	1	0	0	2020-02-14	pctt	0.069
21	78	0	2020-01-28		2020-02-23	2020-01-31	2020-02-23	1	0	0	0	0	1	0	1	1	1	1	1	0	0	1	0	1	1	0	0	2020-02-06	eoval	0.01
21	78	0	2020-01-28		2020-02-23	2020-01-31	2020-02-23	1	0	0	0	0	1	0	1	1	1	1	1	0	0	1	0	1	1	0	0	2020-02-18	lymper	5
21	78	0	2020-01-28		2020-02-23	2020-01-31	2020-02-23	1	0	0	0	0	1	0	1	1	1	1	1	0	0	1	0	1	1	0	0	2020-02-14	eoval	0.02
21	78	0	2020-01-28		2020-02-23	2020-01-31	2020-02-23	1	0	0	0	0	1	0	1	1	1	1	1	0	0	1	0	1	1	0	0	2020-02-10	basoval	0
21	78	0	2020-01-28		2020-02-23	2020-01-31	2020-02-23	1	0	0	0	0	1	0	1	1	1	1	1	0	0	1	0	1	1	0	0	2020-02-14	plt	57
21	78	0	2020-01-28		2020-02-23	2020-01-31	2020-02-23	1	0	0	0	0	1	0	1	1	1	1	1	0	0	1	0	1	1	0	0	2020-02-01	pdw	16.4
21	78	0	2020-01-28		2020-02-23	2020-01-31	2020-02-23	1	0	0	0	0	1	0	1	1	1	1	1	0	0	1	0	1	1	0	0	2020-02-10	mpv	10.8
21	78	0	2020-01-28		2020-02-23	2020-01-31	2020-02-23	1	0	0	0	0	1	0	1	1	1	1	1	0	0	1	0	1	1	0	0	2020-02-04	eoper	0
21	78	0	2020-01-28		2020-02-23	2020-01-31	2020-02-23	1	0	0	0	0	1	0	1	1	1	1	1	0	0	1	0	1	1	0	0	2020-02-09	plt	67
21	78	0	2020-01-28		2020-02-23	2020-01-31	2020-02-23	1	0	0	0	0	1	0	1	1	1	1	1	0	0	1	0	1	1	0	0	2020-02-04	eoval	0
21	78	0	2020-01-28		2020-02-23	2020-01-31	2020-02-23	1	0	0	0	0	1	0	1	1	1	1	1	0	0	1	0	1	1	0	0	2020-02-01	ckmb	2.24
21	78	0	2020-01-28		2020-02-23	2020-01-31	2020-02-23	1	0	0	0	0	1	0	1	1	1	1	1	0	0	1	0	1	1	0	0	2020-02-06	mpv	10.4
21	78	0	2020-01-28		2020-02-23	2020-01-31	2020-02-23	1	0	0	0	0	1	0	1	1	1	1	1	0	0	1	0	1	1	0	0	2020-02-06	pt	10.8
21	78	0	2020-01-28		2020-02-23	2020-01-31	2020-02-23	1	0	0	0	0	1	0	1	1	1	1	1	0	0	1	0	1	1	0	0	2020-02-22	neutper	93.7
21	78	0	2020-01-28		2020-02-23	2020-01-31	2020-02-23	1	0	0	0	0	1	0	1	1	1	1	1	0	0	1	0	1	1	0	0	2020-02-07	neutper	94.4
21	78	0	2020-01-28		2020-02-23	2020-01-31	2020-02-23	1	0	0	0	0	1	0	1	1	1	1	1	0	0	1	0	1	1	0	0	2020-02-04	pctt	0.188
21	78	0	2020-01-28		2020-02-23	2020-01-31	2020-02-23	1	0	0	0	0	1	0	1	1	1	1	1	0	0	1	0	1	1	0	0	2020-02-16	pt	12.1
21	78	0	2020-01-28		2020-02-23	2020-01-31	2020-02-23	1	0	0	0	0	1	0	1	1	1	1	1	0	0	1	0	1	1	0	0	2020-02-10	neutper	93.4
21	78	0	2020-01-28		2020-02-23	2020-01-31	2020-02-23	1	0	0	0	0	1	0	1	1	1	1	1	0	0	1	0	1	1	0	0	2020-02-07	pdw	16.9
21	78	0	2020-01-28		2020-02-23	2020-01-31	2020-02-23	1	0	0	0	0	1	0	1	1	1	1	1	0	0	1	0	1	1	0	0	2020-02-17	pct	0.205
21	78	0	2020-01-28		2020-02-23	2020-01-31	2020-02-23	1	0	0	0	0	1	0	1	1	1	1	1	0	0	1	0	1	1	0	0	2020-02-22	basoper	0
21	78	0	2020-01-28		2020-02-23	2020-01-31	2020-02-23	1	0	0	0	0	1	0	1	1	1	1	1	0	0	1	0	1	1	0	0	2020-02-20	pdw	17.2
21	78	0	2020-01-28		2020-02-23	2020-01-31	2020-02-23	1	0	0	0	0	1	0	1	1	1	1	1	0	0	1	0	1	1	0	0	2020-02-08	tp	54.7
21	78	0	2020-01-28		2020-02-23	2020-01-31	2020-02-23	1	0	0	0	0	1	0	1	1	1	1	1	0	0	1	0	1	1	0	0	2020-02-01	pct	0.75
21	78	0	2020-01-28		2020-02-23	2020-01-31	2020-02-23	1	0	0	0	0	1	0	1	1	1	1	1	0	0	1	0	1	1	0	0	2020-02-16	ddimer	7.06
21	78	0	2020-01-28		2020-02-23	2020-01-31	2020-02-23	1	0	0	0	0	1	0	1	1	1	1	1	0	0	1	0	1	1	0	0	2020-02-07	eoper	0.2
21	78	0	2020-01-28		2020-02-23	2020-01-31	2020-02-23	1	0	0	0	0	1	0	1	1	1	1	1	0	0	1	0	1	1	0	0	2020-02-06	plt	144
21	78	0	2020-01-28		2020-02-23	2020-01-31	2020-02-23	1	0	0	0	0	1	0	1	1	1	1	1	0	0	1	0	1	1	0	0	2020-02-16	eoper	0.2
21	78	0	2020-01-28		2020-02-23	2020-01-31	2020-02-23	1	0	0	0	0	1	0	1	1	1	1	1	0	0	1	0	1	1	0	0	2020-02-14	neutval	7.17
21	78	0	2020-01-28		2020-02-23	2020-01-31	2020-02-23	1	0	0	0	0	1	0	1	1	1	1	1	0	0	1	0	1	1	0	0	2020-02-09	crp	101.66
21	78	0	2020-01-28		2020-02-23	2020-01-31	2020-02-23	1	0	0	0	0	1	0	1	1	1	1	1	0	0	1	0	1	1	0	0	2020-02-18	ast	35
21	78	0	2020-01-28		2020-02-23	2020-01-31	2020-02-23	1	0	0	0	0	1	0	1	1	1	1	1	0	0	1	0	1	1	0	0	2020-02-07	fib	4.29
21	78	0	2020-01-28		2020-02-23	2020-01-31	2020-02-23	1	0	0	0	0	1	0	1	1	1	1	1	0	0	1	0	1	1	0	0	2020-02-04	basoper	0.1
21	78	0	2020-01-28		2020-02-23	2020-01-31	2020-02-23	1	0	0	0	0	1	0	1	1	1	1	1	0	0	1	0	1	1	0	0	2020-02-17	plt	62
21	78	0	2020-01-28		2020-02-23	2020-01-31	2020-02-23	1	0	0	0	0	1	0	1	1	1	1	1	0	0	1	0	1	1	0	0	2020-02-18	eoper	0.5
21	78	0	2020-01-28		2020-02-23	2020-01-31	2020-02-23	1	0	0	0	0	1	0	1	1	1	1	1	0	0	1	0	1	1	0	0	2020-02-13	eoper	0.1
21	78	0	2020-01-28		2020-02-23	2020-01-31	2020-02-23	1	0	0	0	0	1	0	1	1	1	1	1	0	0	1	0	1	1	0	0	2020-02-06	crp	88
21	78	0	2020-01-28		2020-02-23	2020-01-31	2020-02-23	1	0	0	0	0	1	0	1	1	1	1	1	0	0	1	0	1	1	0	0	2020-02-07	alb	27.4
21	78	0	2020-01-28		2020-02-23	2020-01-31	2020-02-23	1	0	0	0	0	1	0	1	1	1	1	1	0	0	1	0	1	1	0	0	2020-02-22	pdw	17
21	78	0	2020-01-28		2020-02-23	2020-01-31	2020-02-23	1	0	0	0	0	1	0	1	1	1	1	1	0	0	1	0	1	1	0	0	2020-02-13	lymper	2.8
21	78	0	2020-01-28		2020-02-23	2020-01-31	2020-02-23	1	0	0	0	0	1	0	1	1	1	1	1	0	0	1	0	1	1	0	0	2020-02-09	lymper	2.1
21	78	0	2020-01-28		2020-02-23	2020-01-31	2020-02-23	1	0	0	0	0	1	0	1	1	1	1	1	0	0	1	0	1	1	0	0	2020-02-01	ast	48
21	78	0	2020-01-28		2020-02-23	2020-01-31	2020-02-23	1	0	0	0	0	1	0	1	1	1	1	1	0	0	1	0	1	1	0	0	2020-02-18	mpv	13.3
21	78	0	2020-01-28		2020-02-23	2020-01-31	2020-02-23	1	0	0	0	0	1	0	1	1	1	1	1	0	0	1	0	1	1	0	0	2020-02-20	mpv	12.6
21	78	0	2020-01-28		2020-02-23	2020-01-31	2020-02-23	1	0	0	0	0	1	0	1	1	1	1	1	0	0	1	0	1	1	0	0	2020-02-06	urea	3.98
21	78	0	2020-01-28		2020-02-23	2020-01-31	2020-02-23	1	0	0	0	0	1	0	1	1	1	1	1	0	0	1	0	1	1	0	0	2020-02-21	lymper	1.1
21	78	0	2020-01-28		2020-02-23	2020-01-31	2020-02-23	1	0	0	0	0	1	0	1	1	1	1	1	0	0	1	0	1	1	0	0	2020-02-10	crp	64.78
21	78	0	2020-01-28		2020-02-23	2020-01-31	2020-02-23	1	0	0	0	0	1	0	1	1	1	1	1	0	0	1	0	1	1	0	0	2020-02-09	mpv	10.4
21	78	0	2020-01-28		2020-02-23	2020-01-31	2020-02-23	1	0	0	0	0	1	0	1	1	1	1	1	0	0	1	0	1	1	0	0	2020-02-07	basoval	0
21	78	0	2020-01-28		2020-02-23	2020-01-31	2020-02-23	1	0	0	0	0	1	0	1	1	1	1	1	0	0	1	0	1	1	0	0	2020-02-14	lymval	0.2
21	78	0	2020-01-28		2020-02-23	2020-01-31	2020-02-23	1	0	0	0	0	1	0	1	1	1	1	1	0	0	1	0	1	1	0	0	2020-02-20	urea	3.79
21	78	0	2020-01-28		2020-02-23	2020-01-31	2020-02-23	1	0	0	0	0	1	0	1	1	1	1	1	0	0	1	0	1	1	0	0	2020-02-14	crp	54.21
21	78	0	2020-01-28		2020-02-23	2020-01-31	2020-02-23	1	0	0	0	0	1	0	1	1	1	1	1	0	0	1	0	1	1	0	0	2020-02-21	ddimer	4.34
21	78	0	2020-01-28		2020-02-23	2020-01-31	2020-02-23	1	0	0	0	0	1	0	1	1	1	1	1	0	0	1	0	1	1	0	0	2020-02-01	neutval	3.45
21	78	0	2020-01-28		2020-02-23	2020-01-31	2020-02-23	1	0	0	0	0	1	0	1	1	1	1	1	0	0	1	0	1	1	0	0	2020-02-17	basoper	0.1
21	78	0	2020-01-28		2020-02-23	2020-01-31	2020-02-23	1	0	0	0	0	1	0	1	1	1	1	1	0	0	1	0	1	1	0	0	2020-02-10	eoval	0.05
21	78	0	2020-01-28		2020-02-23	2020-01-31	2020-02-23	1	0	0	0	0	1	0	1	1	1	1	1	0	0	1	0	1	1	0	0	2020-02-12	ast	19
21	78	0	2020-01-28		2020-02-23	2020-01-31	2020-02-23	1	0	0	0	0	1	0	1	1	1	1	1	0	0	1	0	1	1	0	0	2020-02-14	basoper	0.1
21	78	0	2020-01-28		2020-02-23	2020-01-31	2020-02-23	1	0	0	0	0	1	0	1	1	1	1	1	0	0	1	0	1	1	0	0	2020-02-12	plt	54
21	78	0	2020-01-28		2020-02-23	2020-01-31	2020-02-23	1	0	0	0	0	1	0	1	1	1	1	1	0	0	1	0	1	1	0	0	2020-02-21	plt	90
21	78	0	2020-01-28		2020-02-23	2020-01-31	2020-02-23	1	0	0	0	0	1	0	1	1	1	1	1	0	0	1	0	1	1	0	0	2020-02-16	mpv	12.2
21	78	0	2020-01-28		2020-02-23	2020-01-31	2020-02-23	1	0	0	0	0	1	0	1	1	1	1	1	0	0	1	0	1	1	0	0	2020-02-06	eoper	0.1
21	78	0	2020-01-28		2020-02-23	2020-01-31	2020-02-23	1	0	0	0	0	1	0	1	1	1	1	1	0	0	1	0	1	1	0	0	2020-02-18	crp	30.08
21	78	0	2020-01-28		2020-02-23	2020-01-31	2020-02-23	1	0	0	0	0	1	0	1	1	1	1	1	0	0	1	0	1	1	0	0	2020-02-22	crp	206.27
21	78	0	2020-01-28		2020-02-23	2020-01-31	2020-02-23	1	0	0	0	0	1	0	1	1	1	1	1	0	0	1	0	1	1	0	0	2020-02-17	ast	31
21	78	0	2020-01-28		2020-02-23	2020-01-31	2020-02-23	1	0	0	0	0	1	0	1	1	1	1	1	0	0	1	0	1	1	0	0	2020-02-21	ast	29
21	78	0	2020-01-28		2020-02-23	2020-01-31	2020-02-23	1	0	0	0	0	1	0	1	1	1	1	1	0	0	1	0	1	1	0	0	2020-02-06	lymper	4.4
21	78	0	2020-01-28		2020-02-23	2020-01-31	2020-02-23	1	0	0	0	0	1	0	1	1	1	1	1	0	0	1	0	1	1	0	0	2020-02-08	ast	30
21	78	0	2020-01-28		2020-02-23	2020-01-31	2020-02-23	1	0	0	0	0	1	0	1	1	1	1	1	0	0	1	0	1	1	0	0	2020-02-14	lymper	2.7
21	78	0	2020-01-28		2020-02-23	2020-01-31	2020-02-23	1	0	0	0	0	1	0	1	1	1	1	1	0	0	1	0	1	1	0	0	2020-02-16	lymper	7.9
21	78	0	2020-01-28		2020-02-23	2020-01-31	2020-02-23	1	0	0	0	0	1	0	1	1	1	1	1	0	0	1	0	1	1	0	0	2020-02-06	ldh	420
21	78	0	2020-01-28		2020-02-23	2020-01-31	2020-02-23	1	0	0	0	0	1	0	1	1	1	1	1	0	0	1	0	1	1	0	0	2020-02-09	eoval	0.01
21	78	0	2020-01-28		2020-02-23	2020-01-31	2020-02-23	1	0	0	0	0	1	0	1	1	1	1	1	0	0	1	0	1	1	0	0	2020-02-21	pt	12.8
21	78	0	2020-01-28		2020-02-23	2020-01-31	2020-02-23	1	0	0	0	0	1	0	1	1	1	1	1	0	0	1	0	1	1	0	0	2020-02-01	basoval	0
21	78	0	2020-01-28		2020-02-23	2020-01-31	2020-02-23	1	0	0	0	0	1	0	1	1	1	1	1	0	0	1	0	1	1	0	0	2020-02-17	basoval	0.01
21	78	0	2020-01-28		2020-02-23	2020-01-31	2020-02-23	1	0	0	0	0	1	0	1	1	1	1	1	0	0	1	0	1	1	0	0	2020-02-12	lymval	0.25
21	78	0	2020-01-28		2020-02-23	2020-01-31	2020-02-23	1	0	0	0	0	1	0	1	1	1	1	1	0	0	1	0	1	1	0	0	2020-02-13	basoval	0.01
21	78	0	2020-01-28		2020-02-23	2020-01-31	2020-02-23	1	0	0	0	0	1	0	1	1	1	1	1	0	0	1	0	1	1	0	0	2020-02-07	lymval	0.36
21	78	0	2020-01-28		2020-02-23	2020-01-31	2020-02-23	1	0	0	0	0	1	0	1	1	1	1	1	0	0	1	0	1	1	0	0	2020-02-13	plt	48
21	78	0	2020-01-28		2020-02-23	2020-01-31	2020-02-23	1	0	0	0	0	1	0	1	1	1	1	1	0	0	1	0	1	1	0	0	2020-02-01	mpv	10.9
21	78	0	2020-01-28		2020-02-23	2020-01-31	2020-02-23	1	0	0	0	0	1	0	1	1	1	1	1	0	0	1	0	1	1	0	0	2020-02-01	plt	83
21	78	0	2020-01-28		2020-02-23	2020-01-31	2020-02-23	1	0	0	0	0	1	0	1	1	1	1	1	0	0	1	0	1	1	0	0	2020-02-12	tp	58.4
21	78	0	2020-01-28		2020-02-23	2020-01-31	2020-02-23	1	0	0	0	0	1	0	1	1	1	1	1	0	0	1	0	1	1	0	0	2020-02-20	lymper	1
21	78	0	2020-01-28		2020-02-23	2020-01-31	2020-02-23	1	0	0	0	0	1	0	1	1	1	1	1	0	0	1	0	1	1	0	0	2020-02-20	plt	86
21	78	0	2020-01-28		2020-02-23	2020-01-31	2020-02-23	1	0	0	0	0	1	0	1	1	1	1	1	0	0	1	0	1	1	0	0	2020-02-06	ast	34
21	78	0	2020-01-28		2020-02-23	2020-01-31	2020-02-23	1	0	0	0	0	1	0	1	1	1	1	1	0	0	1	0	1	1	0	0	2020-02-18	neutper	90.3
21	78	0	2020-01-28		2020-02-23	2020-01-31	2020-02-23	1	0	0	0	0	1	0	1	1	1	1	1	0	0	1	0	1	1	0	0	2020-02-12	basoval	0.01
21	78	0	2020-01-28		2020-02-23	2020-01-31	2020-02-23	1	0	0	0	0	1	0	1	1	1	1	1	0	0	1	0	1	1	0	0	2020-02-14	alb	33.3
21	78	0	2020-01-28		2020-02-23	2020-01-31	2020-02-23	1	0	0	0	0	1	0	1	1	1	1	1	0	0	1	0	1	1	0	0	2020-02-04	plt	172
21	78	0	2020-01-28		2020-02-23	2020-01-31	2020-02-23	1	0	0	0	0	1	0	1	1	1	1	1	0	0	1	0	1	1	0	0	2020-02-20	eoper	1.3
21	78	0	2020-01-28		2020-02-23	2020-01-31	2020-02-23	1	0	0	0	0	1	0	1	1	1	1	1	0	0	1	0	1	1	0	0	2020-02-13	neutper	95
21	78	0	2020-01-28		2020-02-23	2020-01-31	2020-02-23	1	0	0	0	0	1	0	1	1	1	1	1	0	0	1	0	1	1	0	0	2020-02-20	basoper	0
21	78	0	2020-01-28		2020-02-23	2020-01-31	2020-02-23	1	0	0	0	0	1	0	1	1	1	1	1	0	0	1	0	1	1	0	0	2020-02-20	lymval	0.12
21	78	0	2020-01-28		2020-02-23	2020-01-31	2020-02-23	1	0	0	0	0	1	0	1	1	1	1	1	0	0	1	0	1	1	0	0	2020-02-07	lymper	3.7
21	78	0	2020-01-28		2020-02-23	2020-01-31	2020-02-23	1	0	0	0	0	1	0	1	1	1	1	1	0	0	1	0	1	1	0	0	2020-02-18	eoval	0.04
21	78	0	2020-01-28		2020-02-23	2020-01-31	2020-02-23	1	0	0	0	0	1	0	1	1	1	1	1	0	0	1	0	1	1	0	0	2020-02-10	pctt	0.059
21	78	0	2020-01-28		2020-02-23	2020-01-31	2020-02-23	1	0	0	0	0	1	0	1	1	1	1	1	0	0	1	0	1	1	0	0	2020-02-12	pctt	0.063
21	78	0	2020-01-28		2020-02-23	2020-01-31	2020-02-23	1	0	0	0	0	1	0	1	1	1	1	1	0	0	1	0	1	1	0	0	2020-02-01	pctt	0.091
21	78	0	2020-01-28		2020-02-23	2020-01-31	2020-02-23	1	0	0	0	0	1	0	1	1	1	1	1	0	0	1	0	1	1	0	0	2020-02-14	ast	23
21	78	0	2020-01-28		2020-02-23	2020-01-31	2020-02-23	1	0	0	0	0	1	0	1	1	1	1	1	0	0	1	0	1	1	0	0	2020-02-16	inr	1.04
21	78	0	2020-01-28		2020-02-23	2020-01-31	2020-02-23	1	0	0	0	0	1	0	1	1	1	1	1	0	0	1	0	1	1	0	0	2020-02-16	plt	58
21	78	0	2020-01-28		2020-02-23	2020-01-31	2020-02-23	1	0	0	0	0	1	0	1	1	1	1	1	0	0	1	0	1	1	0	0	2020-02-18	lymval	0.37
21	78	0	2020-01-28		2020-02-23	2020-01-31	2020-02-23	1	0	0	0	0	1	0	1	1	1	1	1	0	0	1	0	1	1	0	0	2020-02-01	fib	2.91
21	78	0	2020-01-28		2020-02-23	2020-01-31	2020-02-23	1	0	0	0	0	1	0	1	1	1	1	1	0	0	1	0	1	1	0	0	2020-02-21	fib	5.1
21	78	0	2020-01-28		2020-02-23	2020-01-31	2020-02-23	1	0	0	0	0	1	0	1	1	1	1	1	0	0	1	0	1	1	0	0	2020-02-10	pdw	17.1
21	78	0	2020-01-28		2020-02-23	2020-01-31	2020-02-23	1	0	0	0	0	1	0	1	1	1	1	1	0	0	1	0	1	1	0	0	2020-02-10	eoper	0.7
21	78	0	2020-01-28		2020-02-23	2020-01-31	2020-02-23	1	0	0	0	0	1	0	1	1	1	1	1	0	0	1	0	1	1	0	0	2020-02-08	alb	25.3
21	78	0	2020-01-28		2020-02-23	2020-01-31	2020-02-23	1	0	0	0	0	1	0	1	1	1	1	1	0	0	1	0	1	1	0	0	2020-02-16	tp	56.2
21	78	0	2020-01-28		2020-02-23	2020-01-31	2020-02-23	1	0	0	0	0	1	0	1	1	1	1	1	0	0	1	0	1	1	0	0	2020-02-06	neutval	8.82
21	78	0	2020-01-28		2020-02-23	2020-01-31	2020-02-23	1	0	0	0	0	1	0	1	1	1	1	1	0	0	1	0	1	1	0	0	2020-02-12	neutval	7.98
21	78	0	2020-01-28		2020-02-23	2020-01-31	2020-02-23	1	0	0	0	0	1	0	1	1	1	1	1	0	0	1	0	1	1	0	0	2020-02-06	ddimer	16.3
21	78	0	2020-01-28		2020-02-23	2020-01-31	2020-02-23	1	0	0	0	0	1	0	1	1	1	1	1	0	0	1	0	1	1	0	0	2020-02-16	basoper	0.2
21	78	0	2020-01-28		2020-02-23	2020-01-31	2020-02-23	1	0	0	0	0	1	0	1	1	1	1	1	0	0	1	0	1	1	0	0	2020-02-21	inr	1.1
21	78	0	2020-01-28		2020-02-23	2020-01-31	2020-02-23	1	0	0	0	0	1	0	1	1	1	1	1	0	0	1	0	1	1	0	0	2020-02-22	basoval	0
21	78	0	2020-01-28		2020-02-23	2020-01-31	2020-02-23	1	0	0	0	0	1	0	1	1	1	1	1	0	0	1	0	1	1	0	0	2020-02-16	aptt	40
21	78	0	2020-01-28		2020-02-23	2020-01-31	2020-02-23	1	0	0	0	0	1	0	1	1	1	1	1	0	0	1	0	1	1	0	0	2020-02-22	lymval	0.23
21	78	0	2020-01-28		2020-02-23	2020-01-31	2020-02-23	1	0	0	0	0	1	0	1	1	1	1	1	0	0	1	0	1	1	0	0	2020-02-20	alb	32
21	78	0	2020-01-28		2020-02-23	2020-01-31	2020-02-23	1	0	0	0	0	1	0	1	1	1	1	1	0	0	1	0	1	1	0	0	2020-02-13	pdw	16.5
21	78	0	2020-01-28		2020-02-23	2020-01-31	2020-02-23	1	0	0	0	0	1	0	1	1	1	1	1	0	0	1	0	1	1	0	0	2020-02-12	eoval	0.02
21	78	0	2020-01-28		2020-02-23	2020-01-31	2020-02-23	1	0	0	0	0	1	0	1	1	1	1	1	0	0	1	0	1	1	0	0	2020-02-14	tp	63.8
21	78	0	2020-01-28		2020-02-23	2020-01-31	2020-02-23	1	0	0	0	0	1	0	1	1	1	1	1	0	0	1	0	1	1	0	0	2020-02-16	eoval	0.01
21	78	0	2020-01-28		2020-02-23	2020-01-31	2020-02-23	1	0	0	0	0	1	0	1	1	1	1	1	0	0	1	0	1	1	0	0	2020-02-18	pctt	0.096
21	78	0	2020-01-28		2020-02-23	2020-01-31	2020-02-23	1	0	0	0	0	1	0	1	1	1	1	1	0	0	1	0	1	1	0	0	2020-02-17	crp	20.72
21	78	0	2020-01-28		2020-02-23	2020-01-31	2020-02-23	1	0	0	0	0	1	0	1	1	1	1	1	0	0	1	0	1	1	0	0	2020-02-22	pctt	0.113
21	78	0	2020-01-28		2020-02-23	2020-01-31	2020-02-23	1	0	0	0	0	1	0	1	1	1	1	1	0	0	1	0	1	1	0	0	2020-02-06	pdw	17.3
21	78	0	2020-01-28		2020-02-23	2020-01-31	2020-02-23	1	0	0	0	0	1	0	1	1	1	1	1	0	0	1	0	1	1	0	0	2020-02-01	neutper	80.2
21	78	0	2020-01-28		2020-02-23	2020-01-31	2020-02-23	1	0	0	0	0	1	0	1	1	1	1	1	0	0	1	0	1	1	0	0	2020-02-16	pdw	17
21	78	0	2020-01-28		2020-02-23	2020-01-31	2020-02-23	1	0	0	0	0	1	0	1	1	1	1	1	0	0	1	0	1	1	0	0	2020-02-17	neutval	6.05
21	78	0	2020-01-28		2020-02-23	2020-01-31	2020-02-23	1	0	0	0	0	1	0	1	1	1	1	1	0	0	1	0	1	1	0	0	2020-02-21	mpv	13.5
21	78	0	2020-01-28		2020-02-23	2020-01-31	2020-02-23	1	0	0	0	0	1	0	1	1	1	1	1	0	0	1	0	1	1	0	0	2020-02-20	basoval	0
21	78	0	2020-01-28		2020-02-23	2020-01-31	2020-02-23	1	0	0	0	0	1	0	1	1	1	1	1	0	0	1	0	1	1	0	0	2020-02-04	urea	2.59
21	78	0	2020-01-28		2020-02-23	2020-01-31	2020-02-23	1	0	0	0	0	1	0	1	1	1	1	1	0	0	1	0	1	1	0	0	2020-02-16	ast	27
21	78	0	2020-01-28		2020-02-23	2020-01-31	2020-02-23	1	0	0	0	0	1	0	1	1	1	1	1	0	0	1	0	1	1	0	0	2020-02-06	aptt	34.2
21	78	0	2020-01-28		2020-02-23	2020-01-31	2020-02-23	1	0	0	0	0	1	0	1	1	1	1	1	0	0	1	0	1	1	0	0	2020-02-01	tt	14.3
21	78	0	2020-01-28		2020-02-23	2020-01-31	2020-02-23	1	0	0	0	0	1	0	1	1	1	1	1	0	0	1	0	1	1	0	0	2020-02-04	lymper	11.6
21	78	0	2020-01-28		2020-02-23	2020-01-31	2020-02-23	1	0	0	0	0	1	0	1	1	1	1	1	0	0	1	0	1	1	0	0	2020-02-17	pdw	16.8
21	78	0	2020-01-28		2020-02-23	2020-01-31	2020-02-23	1	0	0	0	0	1	0	1	1	1	1	1	0	0	1	0	1	1	0	0	2020-02-07	crp	98.06
21	78	0	2020-01-28		2020-02-23	2020-01-31	2020-02-23	1	0	0	0	0	1	0	1	1	1	1	1	0	0	1	0	1	1	0	0	2020-02-12	eoper	0.2
21	78	0	2020-01-28		2020-02-23	2020-01-31	2020-02-23	1	0	0	0	0	1	0	1	1	1	1	1	0	0	1	0	1	1	0	0	2020-02-01	crp	34.5
21	78	0	2020-01-28		2020-02-23	2020-01-31	2020-02-23	1	0	0	0	0	1	0	1	1	1	1	1	0	0	1	0	1	1	0	0	2020-02-01	basoper	0.1
21	78	0	2020-01-28		2020-02-23	2020-01-31	2020-02-23	1	0	0	0	0	1	0	1	1	1	1	1	0	0	1	0	1	1	0	0	2020-02-20	pctt	0.108
21	78	0	2020-01-28		2020-02-23	2020-01-31	2020-02-23	1	0	0	0	0	1	0	1	1	1	1	1	0	0	1	0	1	1	0	0	2020-02-10	plt	55
21	78	0	2020-01-28		2020-02-23	2020-01-31	2020-02-23	1	0	0	0	0	1	0	1	1	1	1	1	0	0	1	0	1	1	0	0	2020-02-07	neutval	9.32
21	78	0	2020-01-28		2020-02-23	2020-01-31	2020-02-23	1	0	0	0	0	1	0	1	1	1	1	1	0	0	1	0	1	1	0	0	2020-02-09	pctt	0.07
21	78	0	2020-01-28		2020-02-23	2020-01-31	2020-02-23	1	0	0	0	0	1	0	1	1	1	1	1	0	0	1	0	1	1	0	0	2020-02-01	eoval	0
21	78	0	2020-01-28		2020-02-23	2020-01-31	2020-02-23	1	0	0	0	0	1	0	1	1	1	1	1	0	0	1	0	1	1	0	0	2020-02-20	neutval	11.65
21	78	0	2020-01-28		2020-02-23	2020-01-31	2020-02-23	1	0	0	0	0	1	0	1	1	1	1	1	0	0	1	0	1	1	0	0	2020-02-01	lymval	0.61
21	78	0	2020-01-28		2020-02-23	2020-01-31	2020-02-23	1	0	0	0	0	1	0	1	1	1	1	1	0	0	1	0	1	1	0	0	2020-02-04	neutper	79.8
21	78	0	2020-01-28		2020-02-23	2020-01-31	2020-02-23	1	0	0	0	0	1	0	1	1	1	1	1	0	0	1	0	1	1	0	0	2020-02-22	plt	87
21	78	0	2020-01-28		2020-02-23	2020-01-31	2020-02-23	1	0	0	0	0	1	0	1	1	1	1	1	0	0	1	0	1	1	0	0	2020-02-14	urea	3.62
21	78	0	2020-01-28		2020-02-23	2020-01-31	2020-02-23	1	0	0	0	0	1	0	1	1	1	1	1	0	0	1	0	1	1	0	0	2020-02-16	urea	3.19
21	78	0	2020-01-28		2020-02-23	2020-01-31	2020-02-23	1	0	0	0	0	1	0	1	1	1	1	1	0	0	1	0	1	1	0	0	2020-02-21	basoval	0
21	78	0	2020-01-28		2020-02-23	2020-01-31	2020-02-23	1	0	0	0	0	1	0	1	1	1	1	1	0	0	1	0	1	1	0	0	2020-02-12	alb	32.9
21	78	0	2020-01-28		2020-02-23	2020-01-31	2020-02-23	1	0	0	0	0	1	0	1	1	1	1	1	0	0	1	0	1	1	0	0	2020-02-17	neutper	90.3
21	78	0	2020-01-28		2020-02-23	2020-01-31	2020-02-23	1	0	0	0	0	1	0	1	1	1	1	1	0	0	1	0	1	1	0	0	2020-02-01	eoper	0.1
22	68	1	2020-02-03	2020-03-02		2020-02-08	2020-03-02	0	1	0	0	0	1	0	0	1	0	0	0	0	0	0	0	0	0	0	0	2020-03-01	tp	70.7
22	68	1	2020-02-03	2020-03-02		2020-02-08	2020-03-02	0	1	0	0	0	1	0	0	1	0	0	0	0	0	0	0	0	0	0	0	2020-02-09	ast	7
22	68	1	2020-02-03	2020-03-02		2020-02-08	2020-03-02	0	1	0	0	0	1	0	0	1	0	0	0	0	0	0	0	0	0	0	0	2020-03-01	neutval	2.04
22	68	1	2020-02-03	2020-03-02		2020-02-08	2020-03-02	0	1	0	0	0	1	0	0	1	0	0	0	0	0	0	0	0	0	0	0	2020-02-03	eoper	2.1
22	68	1	2020-02-03	2020-03-02		2020-02-08	2020-03-02	0	1	0	0	0	1	0	0	1	0	0	0	0	0	0	0	0	0	0	0	2020-03-01	pdw	15.9
22	68	1	2020-02-03	2020-03-02		2020-02-08	2020-03-02	0	1	0	0	0	1	0	0	1	0	0	0	0	0	0	0	0	0	0	0	2020-02-20	basoval	0.02
22	68	1	2020-02-03	2020-03-02		2020-02-08	2020-03-02	0	1	0	0	0	1	0	0	1	0	0	0	0	0	0	0	0	0	0	0	2020-02-20	plt	236
22	68	1	2020-02-03	2020-03-02		2020-02-08	2020-03-02	0	1	0	0	0	1	0	0	1	0	0	0	0	0	0	0	0	0	0	0	2020-02-20	tp	74.8
22	68	1	2020-02-03	2020-03-02		2020-02-08	2020-03-02	0	1	0	0	0	1	0	0	1	0	0	0	0	0	0	0	0	0	0	0	2020-02-20	lymper	25.6
22	68	1	2020-02-03	2020-03-02		2020-02-08	2020-03-02	0	1	0	0	0	1	0	0	1	0	0	0	0	0	0	0	0	0	0	0	2020-02-20	eoval	0.14
22	68	1	2020-02-03	2020-03-02		2020-02-08	2020-03-02	0	1	0	0	0	1	0	0	1	0	0	0	0	0	0	0	0	0	0	0	2020-03-01	crp	0
22	68	1	2020-02-03	2020-03-02		2020-02-08	2020-03-02	0	1	0	0	0	1	0	0	1	0	0	0	0	0	0	0	0	0	0	0	2020-03-01	lymval	1.14
22	68	1	2020-02-03	2020-03-02		2020-02-08	2020-03-02	0	1	0	0	0	1	0	0	1	0	0	0	0	0	0	0	0	0	0	0	2020-02-09	alb	41.4
22	68	1	2020-02-03	2020-03-02		2020-02-08	2020-03-02	0	1	0	0	0	1	0	0	1	0	0	0	0	0	0	0	0	0	0	0	2020-03-01	urea	4.94
22	68	1	2020-02-03	2020-03-02		2020-02-08	2020-03-02	0	1	0	0	0	1	0	0	1	0	0	0	0	0	0	0	0	0	0	0	2020-02-03	pdw	15.9
22	68	1	2020-02-03	2020-03-02		2020-02-08	2020-03-02	0	1	0	0	0	1	0	0	1	0	0	0	0	0	0	0	0	0	0	0	2020-02-03	eoval	0.14
22	68	1	2020-02-03	2020-03-02		2020-02-08	2020-03-02	0	1	0	0	0	1	0	0	1	0	0	0	0	0	0	0	0	0	0	0	2020-02-03	pctt	0.212
22	68	1	2020-02-03	2020-03-02		2020-02-08	2020-03-02	0	1	0	0	0	1	0	0	1	0	0	0	0	0	0	0	0	0	0	0	2020-02-03	mpv	8.8
22	68	1	2020-02-03	2020-03-02		2020-02-08	2020-03-02	0	1	0	0	0	1	0	0	1	0	0	0	0	0	0	0	0	0	0	0	2020-02-09	pct	0.8
22	68	1	2020-02-03	2020-03-02		2020-02-08	2020-03-02	0	1	0	0	0	1	0	0	1	0	0	0	0	0	0	0	0	0	0	0	2020-02-20	pdw	16.3
22	68	1	2020-02-03	2020-03-02		2020-02-08	2020-03-02	0	1	0	0	0	1	0	0	1	0	0	0	0	0	0	0	0	0	0	0	2020-03-01	basoval	0.01
[truncated: 64,509 more rows]

## Sheet: Sheet 2
Variable	Label
caseid	Code of patient
age	Age
sex	Sex
b1	Date of onset
b3	Date of cure
b4	Date of death
b16	Date of admission
b17	Date of discharge
u31	Death
c1	Hypertension
c2	Diabetes
c3	Cardiovascular disease
c4	Cerebral infarction
h1	Fever
n1	Cough
h5	Fatigue
n5	Anhelation
o1	Anorexia
p2	Chest tightness
o6	Diarrhea
o2	Nausea
h3	Headache
s7	ARDS
s3	Respiratory failure
u2	ICU entrance
s1	Acute heart injury
s2	Acute kidney injury
s6	Septic shock
date	Date of laboratory test
project	Laboratory parameter
result	Laboratory test result
